# Supplementary material for: A compendium of validated pain genes
Source: WIREs Mech Dis. 2022 Jun 27;14(6):e1570. doi: 10.1002/wsbm.1570 (PMC9787016; doi:10.1002/wsbm.1570)
Supplement: Supplementary file 1 — Table S1 A compendium of validated pain genes. [file WSBM-14-e1570-s001.xlsx]

## Sheet: pain genes
Gene	Name(s)	Functional Class	Study Type	Behavioral Phenotype	Animal Model	Author	Date	DOI
Abca1 and Abcg1	ATP binding cassette subfamily A member 1 and ATP binding cassette subfamily G member 1	Membrane protein	1) Joint effect study (double conditional knockout study) 2) Joint effect study (double cKO; pharmacological study) apoA-I binding protein (AIBP) in Abca1/Abcg1 cKO	1) Increased baseline sensitivity (mechanical) 2) Decreased AIBP analgesia (cisplatin; mechanical) – CIPN model	Mouse	Navia-Pelaez et al.	2021	https://doi.org/10.1084/jem.20202059
Abcb1b	ATP binding cassette subfamily B member 1 / P-glycoprotein	Membrane protein	1) Knockout study 2) Pharmacological study P-glycoprotein inhibitor cyclosporine A	1/2) Decreased antinociceptve tolerance (morphine; mechanical and thermal)	Mouse	Liang et al.	2006	https://doi.org/10.1097/01.fpc.0000236321.94271.f8
Adcyap1	Pituitary adenylate cyclase-activating polypeptide 1	Neuropeptide	Knockout study	Decreased inflammatory sensitivity (carrageenan; mechanical and thermal) Decreased neuropathic sensitivity (nerve injury; mechanical and thermal)	Mouse	Mabuchi et al.	2004	https://doi.org/10.1523/jneurosci.0983-04.2004
Adora1	Adenosine A1 receptor	G protein-coupled receptor	Knockout study	No change inflammatory sensitivity (formalin)	Mouse	Nascimento et al.	2015	https://doi.org/10.1007/s12035-014-8815-5
Adora1	Adenosine A1 receptor	G protein-coupled receptor	1) Knockout study 2) Pharmacological study 2a) A1 receptor antagonist DPCPX 2b) A2A receptor antagonist SCH58261	1) No change analgesic effect (acetaminophen; formalin) 1) Decreased analgesic effect (caffeine; formalin) 1) Decreased reduction in analgesic effect (acetaminophin + caffeine; formalin) – compared to WT and HET animals 2a) No change inflammatory sensitivity (formalin) 2a) Decreased analgesic effect (acetaminophen; formalin) 2b) Decreased inflammatory sensitivity (formalin) – spinal antinocicepti…	Mouse	Sawynok et Reid	2012	https://doi.org/10.1016/j.ejphar.2011.10.036
Adora2a	Adenosine A2a receptor	G protein-coupled receptor	Knockout study	Decreased analgesic response (OR𝛅-agonist; tail flick) Increased analgesic response (OR𝛋-agonist; tail flick)	Mouse	Bailey et al.	2002	https://doi.org/10.1523/jneurosci.22-21-09210.2002
Adora2a	Adenosine A2a receptor	G protein-coupled receptor	1) Knockout study 2) Pharmacological study Adora3 antagonist SCH58261	1/2) Decreased inflammatory sensitivity (formalin) – first phase only	Mouse	Hussey et al.	2007	https://doi.org/10.1016/j.pain.2006.10.014
Adora2a	Adenosine A2a receptor	G protein-coupled receptor	Knockout study	Decreased baseline sensitivity (thermal)	Mouse	Ledent et al.	1997	https://doi.org/10.1038/41771
Adora3	Adenosine A3 receptor	G protein-coupled receptor	Knockout study	Decreased inflammatory sensitivity (carageenan; thermal)	Mouse	Wu et al.	2002	https://doi.org/10.1016/s0306-4522(02)00273-7
Adra2a	Alpha-2 adrenergic receptor	G protein-coupled receptor	Knockout study	Decreased neuropathic sensitivty (nerve injury; thermal)	Mouse	Kingery et al.	2000	https://doi.org/10.1016/S0304-3959(99)00286-9
Adra2a	Alpha-2 adrenergic receptor	G protein-coupled receptor	Knockout study	No change baseline sensitivity (mechanical) Decreased chemical sensitivity (intracolonic capsaicin) – delayed latency to spontaenous possilby due to release of noradrenaline Increased chemical sensitivity (mechanical; capsaicin) – delayed suppression of phain hypersensativity	Mouse	Mansikka et al.	2004	https://doi.org/10.1097/00000542-200407000-00029
Adra2a	Alpha-2 adrenergic receptor	G protein-coupled receptor	Knockout study	Increased analgesic response (morphine, buprenorphine, tramadol; tail flick)	Mouse	Ozdogan et al.	2006	https://doi.org/10.1016/j.ejphar.2005.10.029
Adra2a	Alpha-2 adrenergic receptor	G protein-coupled receptor	Knockout study	Decreased analgesic response (Adra2 agonist; tail flick)	Mouse	Stone et al.	1997	https://doi.org/10.1523/jneurosci.17-18-07157.1997
Adrb2	Beta-2 adrenergic receptor	G protein-coupled receptor	Knockout study	Decreased opioid-induced hyperalgesia (chronic morphine; mechanical)	Mouse	Liang et al.	2006	https://doi.org/10.1097/00000542-200605000-00023
Agtr2	Angiotensin II receptor, type 2	G protein-coupled receptor	Knockout study	Increased baseline sensitivity (mechanical and thermal)	Mouse	Sakagawa et al.	2000	https://doi.org/10.1016/s0024-3205(00)00841-9
Alox12	Arachidonate 12-lipoxygenase	Enzyme	Knockout study	Increased analgesic response (morphine; thermal)	Mouse	Walters et al.	2003	https://doi.org/10.1007/s00213-003-1526-7
Aqp4	Aquaporin-4	Membrane protein	Knockout study	Increased inflammatory sensitivity (CFA; mechanical and thermal)	Mouse	Wang et al.	2020	https://doi.org/10.1016/j.brainresbull.2020.01.004
Ar	Androgen receptor	Transcription factor	1) Surgical study Orchiectomy 2) Phamacological study AR antagonist ailanthone	1) Increased inflammatory pain (IL-23; IL-17A; mechanical) – only male tested 2) Increased inflammatory pain (IL-23; mechanical) – only male tested *Androgen suppresses IL-23-mediated pain; IL-17A downstream of IL-23 signaling	Mouse	Luo et al.	2021	https://doi.org/10.1016/j.neuron.2021.06.015
Arntl	Aryl hydrocarbon receptor nuclear translocator-like protein 1 / Brain and muscle ARNT-like 1	Transcription factor	Conditional knockout study	Decreased neuropathic sensitivity (PMM; mechanical)	Mouse	Das et al.	2018	https://doi.org/10.1016/j.gene.2018.02.048
Arrb2	Beta-arrestin 2	Regulatory protein	Knockout study	Increased analgesic response (morphine; thermal)	Mouse	Bohn et al.	1999	https://doi.org/10.1126/science.286.5449.2495
Asic1	Acid-sensing ion channel 1a	Ion channel	1) Knockout study 2) Pharmacological study TAT-Ser-25 peptide	1/2) Decreased BDNF-induced sensitivity (mechanical)	Mouse	Duan et al.	2012	https://doi.org/10.1523/jneurosci.4479-11.2012
Asic1	Acid-sensing ion channel 1	Ion channel	1) Knockout study 2) Pharmacological study Asic1 inhibitor PcTx1	1/2) Decreased inflammatory sensitivity (formalin) – phase 2 only in knockout	Mouse	Fu et al.	2016	https://doi.org/10.1111/1440-1681.12510
Asic3	Acid-sensing ion channel 3	Ion channel	Knockout study	Decreased neuropathic sensitivity (CCI; mechanical and thermal)	Mouse	Kung et al.	2020	https://doi.org/10.3390/cells9112355
Asic3	Acid-sensing ion channel 3	Ion channel	Knockout study	Decreased chemical sensitivity (acid; mechanical) Increased infalmmatory sensitivity (carrageenan; mechanical)	Mouse	Price et al.	2001	https://doi.org/10.1016/s0896-6273(01)00547-5
Atat1	Alpha-tubulin N-acetyltransferase	Enzyme	Conditional knockout study	No change baseline sensitivity (thermal and cold) Decreased baseline sensitivity (mechanical and itch)	Mouse	Morley et al.	2016	https://doi.org/10.7554/eLife.20813.001
Atf4	Activating transcription factor 4	Transcription factor	1) Knockdown study 2) Knockout study HET only	1/2) Decreased baseline sensitivity (thermal) 1/2) Decreased neuropathic sensitivity (SNL; thermal) 1/2) Decreased inflammatory sensitivity (CFA; thermal) 1) Decreased spontaneous pain (Trpm3 agonists; mechanical and thermal) 1/2) No change baseline sensitivity (mechanical) 1/2) No change neuropathic sensitivity (SNL; mechanical) 1/2) No change inflammatory sensitivity (CFA; mechanical)	Mouse	Xie et al.	2021	https://doi.org/10.1038/s41467-021-21731-1
Avil	Advillin	Regulatory protein	Conditional knockout study	No change baseline senstivity (tamoxifen; mechanical, thermal, acetone) – spinal reflexes and supraspinal procesessing No change inflammatory sensitivity (tamoxifen w/ formalin or CFA; mechanical and thermal)	Mouse	Lau et al.	2011	https://doi.org/10.1186%2F1744-8069-7-100
Bace1	Beta-secretase 1 / Beta-site APP cleaving enzyme 1	Enzyme	Knockout study	Decreased baseline sensitivity (thermal)	Mouse	Weber et al.	2017	https://doi.org/10.1038/srep44249
Bace1	Beta-secretase 1 / Beta-site APP cleaving enzyme 1	Enzyme	Knockout study	Decreased baseline sensitivity (thermal)	Rat	Weber et al.	2017	https://doi.org/10.1038/srep44249
Bax	Bcl-2-associated X protein / Apoptosis regulator BAX	Regulatory protein	Knockout study	Decreased neuropathic sensitivity (SNI; mechanical and cold)	Mouse	Inquimbert et al.	2018	https://doi.org/10.1016/j.celrep.2018.04.107
Bdkrb1	Bradykinin receptor B1	G protein-coupled receptor	1) Knockout study 2) Pharmacological study 2a) Bdkrb1 antagonist DALBK 2b) Bdkrb1 agonist DABK	1) Decreased inflammatory sensitivity (EAE; mechanical and thermal) – MS model 2a) Decreased inflammatory sensitivity (EAE; mechanical and thermal) – MS model 2b) No change inflammatory sensitivity (EAE; thermal) – MS model [equivalent to EAE control]	Mouse	Dutra et al.	2013	https://doi.org/10.1016/j.nbd.2013.02.007
Bdkrb1	Bradykinin receptor B1	G protein-coupled receptor	Knockout study	Decreased inflammatory sensitivity (CFA; thermal)	Mouse	Ferreira et al.	2001	https://doi.org/10.1016/s0028-3908(01)00142-3
Bdkrb1	Bradykinin receptor B1	G protein-coupled receptor	Knockout study	Decreased neuropathic senstivity (nerve injury; mechanical and thermal)	Mouse	Ferreira et al.	2005	https://doi.org/10.1523/jneurosci.2466-04.2005
Bdkrb1	Bradykinin receptor B1	G protein-coupled receptor	1) Knockout study 2) Pharmacological study Bdkrb1 antogaonist des-Arg9-Leu8-bradykinin	1/2) Decreased inflammatory sensitivity (PMA; licking)	Mouse	Ferreira et al.	2008	https://doi.org/10.1016/j.neuropharm.2007.11.008
Bdkrb1	Bradykinin receptor B1	G protein-coupled receptor	Knockout study	Decreased baseline sensitivity (thermal) Decreased chemical sensitivity (formalin, capsaicin)	Mouse	Pesquero et al.	2000	https://doi.org/10.1073/pnas.120035997
Bdkrb1	Bradykinin receptor B1	G protein-coupled receptor	1) Knockout study 2) Pharmacological study Bdkrb1 antagonist SSR240612	1/2) Decreased inflammatory sensitivity (MSU; mechanical) – gout model	Mouse	Silva et al.	2016	https://doi.org/10.1136/annrheumdis-2014-205739
Bdkrb2	Bradykinin receptor B2	G protein-coupled receptor	1) Knockout study 2) Pharmacological study Bdkrb2 antagonist HOE-140	1/2) Decreased inflammatory sensitivity (EAE; mechanical) – MS model [transient only] 1/2) Decreased inflammatory sensitivity (EAE; thermal) – MS model	Mouse	Dutra et al.	2013	https://doi.org/10.1016/j.nbd.2013.02.007
Bdkrb2	Bradykinin receptor B2	G protein-coupled receptor	Knockout study	Decreased inflammatory senstivity (carrageenan; mechanical)	Mouse	Rupniak et al.	1997	https://doi.org/10.1016/s0304-3959(97)03343-5
Bdnf	Brain-derived neurotrophic factor / Abrineurin	Neurotrophin	Conditional knockout study	No change baseline sensitivity (mechanical, thermal and cold) No change inflammatory sensitivity (capsaicin) No change inflammatory sensitivity (CFA; mechanical and thermal) No change neuropathic sensitivity (SNI, Paclitaxel; mechanical) Decreased thermal sensitivity (tail immersion) – male only Decreased histamine scraching – female only Decreased inflammatory sensitivity (formalin) – male only	Mouse	Dembo et al.	2018	https://doi.org/10.1523/ENEURO.0402-18.2018
Bdnf	Brain-derived neurotrophic factor / Abrineurin	Neurotrophin	Knockout study HET only	Decreased baseline sensitivity (thermal) – A𝛅- and C-fiber Decreased baseline sensitivity (cold) C-fiber	Rat	Sapio et al.	2019	https://doi.org/10.1097/j.pain.0000000000001485
Bdnf	Brain-derived neurotrophic factor / Abrineurin	Neurotrophin	Genome-wide association study* *Associated with knockout study	Decreased nociception	Human	Sapio et al.	2019	https://doi.org/10.1097/j.pain.0000000000001485
Begain	Brain-enriched guanylate kinase-associated protein	Neuropeptide	Conditional knockout study	Decreased neuropathic sensitivity (SNI; mechanical)	Mouse	Katano et al.	2016	https://doi.org/10.1523/eneuro.0110-16.2016
Bhlha9	Basic helix-loop-helix family, member a9	Transcription factor	Knockout study	Impaired temperature sensation – male only No change neuropathic sensativity (CCI; mechanical and cold) No change inflammatory sensitivity (carrageenan; mechanical and thermal) Increased inflammatory sensitivity (formalin) – male only	Mouse	Bohic et al.	2020	https://doi.org/10.1016/j.celrep.2019.12.041
Cacna1b	Calcium channel, voltage-dependent, subunit alpha 1B	Ion channel	Knockout study	Decreased inflammatory sensitivity (formalin) Decreased neuropathic sensitivity (nerve injury; mechanical and thermal)	Mouse	Saegusa et al.	2001	https://doi.org/10.1093/emboj/20.10.2349
Cacna2d1	Calcium channel, voltage-dependent, alpha 2/delta 1 subunit alpha2-delta1	Ion channel	Knockout study	No change baseline sensitivity (thermal) Decreased baseline sensitivity (mechanical and cold) Decreased neuropathic sensitivity (PSNL; mechanical)* No change neuropathic sensitivity (PSNL; cold) *pregabalin's ability to alleviate mechanical hypersensitivity was lost	Mouse	Patel et al.	2013	https://doi.org/10.1523/JNEUROSCI.1026-13.2013
cacna2d3	Calcium channel, voltage-dependent, alpha 2/delta subunit 3 (straightjacket)	Ion channel	Genome-wide RNAi behavioral screen	Decreased adult senstivity (thermal) Decreased larval senstivity (thermal)	Drosophila	Neely et al.	2010	https://doi.org/10.1016/j.cell.2010.09.047
Cacna2d3	Calcium channel, voltage-dependent, alpha 2/delta subunit 3	Ion channel	Knockout study	Decreased baseline senstivity (thermal) Decreased inflammatory senstivity (CFA; thermal) No change inflammatory senstivity (CFA; mechanical)	Mouse	Neely et al.	2010	https://doi.org/10.1016/j.cell.2010.09.047
CACNA2D3	Calcium channel, voltage-dependent, alpha 2/delta subunit 3	Ion channel	Genome-wide association study* *Associated with knockout study	Decreased baseline senstivity (thermal) Decreased neuropathic senstivity (lumbar herniation; thermal)	Human	Neely et al.	2010	https://doi.org/10.1016/j.cell.2010.09.047
Cacnb3	Calcium channel, voltage-dependent, subunit beta 3	Ion channel	Knockout study	Decreased baseline sensitivity (thermal) No change baseline sensitivity (mechanical) No change inflammatory sensitivity (CFA; mechanical) Decreased inflammatory sensitivity (formalin)	Mouse	Murakami et al.	2002	https://doi.org/10.1074/jbc.m203425200
Cacng2	Calcium channel, voltage-dependent, gamma subunit 2 / Stargazin gene	Ion channel	Knockout study	Peripheral nerve injury followed by high autonomy	Mouse	Nissenbaum et al.	2010	https://doi.org/10.1101/gr.104976.110
Calca	Calcitonin gene-related peptide alpha	Neuropeptide	Pharmacological study CGRP receptor antagonist CGRP8-37	Decreased nociceptive sensitivity (PRL; mechanical) – migraine model* *Tested in female mice only	Rat	Avona et al.	2021	https://doi.org/10.1002/ana.26070
Calca	Calcitonin gene-related peptide alpha	Neuropeptide	Knockout study	Decreased algesic sensitivity (ATP; thermal)	Mouse	Devesa et al.	2014	https://doi.org/10.1073/pnas.1420252111
Calca	Calcitonin gene-related peptide alpha	Neuropeptide	Conditional knockout study	Decreased baseline sensitivity (thermal) No change baseline sensitivity (mechanical) Decreased inflammatory sensitivity (CFA; thermal) No change inflammatory sensitivity (CFA; mechanical) No change neuropathic sensitivity (SNI; mechanical and thermal) Decreased chemical sensitivity (capsaicin; licking) Increased baseline sensitivity (cold)	Mouse	McCoy et al.	2013	https://doi.org/10.1016/j.neuron.2013.01.030
Calca	Calcitonin gene-related peptide alpha	Neuropeptide	Conditional knockout study	Decreased chemical sensitivity (acetic acid; movement) No difference chemical sensitivity (acetic acid; writhing, licking) No difference inflammatory sensitivity (NGF; thermal)	Mouse	Spencer et al.	2018	https://doi.org/10.1152/ajpgi.00188.2017
Calca	Calcitonin gene-related peptide alpha	Neuropeptide	Knockout study	Decreased inflammatory sensitivity (carrageenan/kaolin; thermal)	Mouse	Zhang et al.	2001	https://doi.org/10.1016/s0304-3959(00)00378-x
Calca and Trpm8	Calcitonin gene-related peptide alpha and Transient receptor potential cation channel, subfamily M, member 8	Neuropeptide and Ion channel	Joint effect (double knockout study) Calca cKO and Trpm8 KO	Decreased nociceptive sensitivity (thermal and cold)* *Suggest cold sensitivity following neuron-specific Calca ablation is Trpm8-dependent	Mouse	McCoy et Zylka	2014	https://doi.org/10.1186/1744-8069-10-69
Camk2a	Calcium/calmodulin-dependant kinase type II alpha	Enzyme	Knockout study	Decreased infalmmatory sensitivity (formalin)	Mouse	Liang et al.	2004	https://doi.org/10.1016/j.neulet.2004.02.050
CaMKIV	Calcium-calmodulin-depedent protein kinase IV	Enzyme	Knockout study	Decreased anxiety (elevated plus-maze, dark/light box) Decreased stress-induced analgesia (restraint, cold swimm)	Mouse	Shum et al.	2005	https://doi.org/10.1186/1744-8069-1-22
Capn1	Calpain-1	Enzyme	Knockout study	Decreased baseline sensitivity (mechanical, thermal, cold, deep tissue) – chronic sickle cell model	Mouse	Nwankwo et al.	2016	https://doi.org/10.3324/haematol.2016.148106
Cckbr	Cholecystokinin B receptor	G protein-coupled receptor	Knockout study	Decreased neuropathic sensitivity (nerve injury; mechanical)	Mouse	Kurrikoff et al.	2004	https://doi.org/10.1111/j.1460-9568.2004.03619.x
Cckbr	Cholecystokinin B receptor	G protein-coupled receptor	Knockout study	Increased baseline sensitivity (thermal) Decreased analgesic response (morphine; thermal)	Mouse	Pommier et al.	2002	https://dx.doi.org/10.1523%2FJNEUROSCI.22-05-02005.2002
Ccr2	C-C chemokine receptor type 2	G protein-coupled receptor	Knockout study	Decreased inflammatory sensitivity (PUK3A; mechanical) – EAC model Decreased inflammatory sensitivity (UPK3A 65-85; mechanical) – EAC model	Mouse	Bicer et al.	2015	https://doi.org/10.1152/ajprenal.00202.2014
Ccr2	C-C chemokine receptor type 2	G protein-coupled receptor	Knockout study	Decreased neuropathic sensitivity (PSNL; mechanical and thermal)	Mouse	Imai et al.	2013	https://doi.org/10.1093/brain/aws330
Cdk5r1	Cyclin-dependent kinase 5, regulatory subunit 1 (p35)	Enzyme	Knockout study	Increased analgesic response (morphine; tail flick)	Mouse	Pareek and Kulkarni	2006	https://doi.org/10.4161/cc.5.6.2578
Cdk5r1	Cyclin-dependent kinase 5, regulatory subunit 1	Enzyme	Knockout study	Decreased baseline sensitivity (thermal)	Mouse	Pareek et al.	2006	https://doi.org/10.1073/pnas.0510405103
Cdkl5	Cyclin-dependent-like kinase 5	Enzyme	1) Knockout study 2) Conditional knockout study	1/2) Decreased baseline sensitivity (mechanical and thermal) 1/2) Decreased chemical sensitivity (capsaicin; licking)	Mouse	La Montanara et al.	2020	https://doi.org/10.1126/scitranslmed.aax4846
Chrm2	Cholinergic receptor, muscarinic 2 / Muscarinic acetylcholine receptor M2	G protein-coupled receptor	Knockout study	Decreased analgesic response (oxotremorine; tail flick and thermal)	Mouse	Gomeza et al.	1999	https://doi.org/10.1073/pnas.96.4.1692
Chrm2	Cholinergic receptor, muscarinic 2 / Muscarinic acetylcholine receptor M2	G protein-coupled receptor	Knockout study	Decreased analgesic response (oxotremorine; tail flick and thermal)	Mouse	Gomeza et al.	2001	https://doi.org/10.1016/s0024-3205(01)01039-6
Clcn6	Chloride transport protein 6	Ion channel	Knockout study	Decreased baseline sensitivity (thermal)	Mouse	Poet et al.	2006	https://doi.org/10.1073/pnas.0606137103
Cnr1	Cannabinoid recepter type 1	G protein-coupled receptor	Knockout study	Decreased analgesic response (forced swim-stress; foot shock-stress; THC, morphine; thermal)	Mouse	Ledent et al.	1999	https://doi.org/10.1126/science.283.5400.401
Cnr1	Cannabinoid recepter type 1	G protein-coupled receptor	Knockout study	Decreased analgesic response (forced swim-stress; foot shock-stress; THC, morphine; thermal)	Mouse	Valverde et al.	2000	https://doi.org/10.1046/j.1460-9568.2000.00929.x
Cnr2	Cannabinoid receptor type 2	G protein-coupled receptor	Conditional knockout study	Increased baseline sensitivity (thermal) – tail flick only Increased depression (forced swim test, tail suspension test) Decreased anxiety (plus maze test, black and white box test)	Mouse	Liu et al.	2017	https://doi.org/10.1038/s41598-017-17796-y
Cnr2	Cannabinoid receptor type 2	G protein-coupled receptor	Genome-wide association study* *Associated with knockout study	Parkinson's disease, substance abuse	Human	Liu et al.	2017	https://doi.org/10.1038/s41598-017-17796-y
Cnr2	Cannabinoid receptor type 2	G protein-coupled receptor	Conditional knockout study	No change neuropathic allodynia (SNI; mechanical and neuroinflammation)	Mouse	Nent et al.	2019	https://doi.org/10.1038/s41598-019-43858-4
Cnr2	Cannabinoid receptor type 2	G protein-coupled receptor	1) Knockout study 2) Conditional knockout study	1/2) Mirror-image neuropathic allodynia (SNI; mechanical and neuroinflammation)	Mouse	Nent et al.	2019	https://doi.org/10.1038/s41598-019-43858-4
Comt	Catechol-O-methyltransferase	Enzyme	Pharmacological study COMT inhibitor OR486	Increased nociceptive sensitivity (mechanical and thermal)	Rat	Diatchenko et al.	2005	https://doi.org/10.1093/hmg/ddi013
Comt	Catechol-O-methyltransferase	Enzyme	Pharmacological study COMT inhibitor	No change baseline sensitivity (mechanical and thermal) Increased inflammatory senstivity (COMT inhibitor + carrageenan; tactile, mechanical, thermal) Increased nociceptive sensitivity (COMT inhibitor; tactile, mechanical, thermal)	Rat	Nackley et al.	2007	https://doi.org/10.1016/j.pain.2006.09.022
Cox1	Cyclooxygenase 1	Enzyme	Knockout study	Decreased baseline sensitivty (mechanical and thermal)	Mouse	Chillingworth et al.	2006	https://doi.org/10.1152/ajpregu.00901.2005
Cox2	Cyclooxygenase 2	Enzyme	Knockout study	Decreased baseline senstivity (mechanical and thermal)	Mouse	Chillingworth et al.	2006	https://doi.org/10.1152/ajpregu.00901.2005
Crip2	Cysteine-rich protein 2	Regulatory protein	Conditional knockout study	No change baseline sensitivity (thermal) Increased inflammatory sensitivity (formalin) – phase 2 and 3 Increased inflammatory sensitivity (zymosan, CFA; mechanical) No change neuropathic sensitivity (SNI; mechanical and cold)	Mouse	Schmidtko et al.	2008	https://doi.org/10.1523/jneurosci.5037-07.2008
Csf1	Colony-stimulating factor 1 / Macrophage colony-stimulating factor	Cytokine	Conditional knockout study	No change baseline sensitivity (mechanical and thermal) No change inflammatory sensitivity (formalin) Decreased neuropathic sensitivity (SNI; mechanical) – completely prevented* *Injection of Csf1 produced mechanical hypersensitivity and microglia activation	Mouse	Guan et al.	2016	https://doi.org/10.1038/nn.4189
Csf2	Granulocyte macrophage colony-stimulating factor / Colony-stimulate factor 2	Cytokine	Knockout study	Decreased inflammatory sensitivity (EAP; pelvic/mechanical)	Mouse	Liu et al.	2019	https://doi.org/10.1152/ajprenal.00013.2018
Csf2	Granulocyte macrophage colony-stimulating factor / Colony-stimulate factor 2	Cytokine	1) Knockout study 2) Pharmacological study Inhibitory mAB anti-GM-CSFR CAM3003	1/2) Decreased neuropathic sensitivity (PSNL; mechanical)	Mouse	Nicol et al.	2018	https://doi.org/10.1097/j.pain.0000000000001130
Ctsb	Cathepsin B	Enzyme	1) Knockout study 2) Pharmacological study CatB inhibitor CA074Me	1/2) Decreased antinociceptive tolerance (morphine)	Mouse	Hayashi et al.	2014	https://doi.org/10.1016/j.neuroscience.2014.06.037
Ctss	Cathepsin S	Enzyme	Knockout study	Decreased inflammatory sensitivity (TNBS; VMS)	Mouse	Cattaruzza et al.	2011	https://doi.org/10.1053/j.gastro.2011.07.035
Ctss	Cathepsin S	Enzyme	1) Knockout study 2) Pharmacological study CatS inhibitor Z-FL	1/2) Decreased neuropathic pain (PNI; mechanical)	Mouse	Zhang et al.	2014	https://doi.org/10.1523/jneurosci.3681-13.2014
Cyp19a1	Cytochrome P450, family 19, subfamily a, polypeptide 1	Enzyme	Knockout study	Increased inflammatory sensitivity (formalin)	Mouse	Multon et al.	2005	https://doi.org/10.1016/j.pain.2004.12.030
Dan	Differential screening-selected gene aberative in neuroblastoma	Regulatory protein	Knockout study	Decreased inflammatory sensitivity (CFA; mechanical and thermal)	Mouse	Ohtori et al.	2004	https://doi.org/10.1016/j.mcn.2003.12.002
Dao	D-Amino acid oxidase	Enzyme	Knockout study* *Also validated w/ pharmacology	Decreased baseline sensitivity (mechanical and thermal) Decreased inflammatory sensitivity (formalin) Decreased chemical sensitivity (acetic acid; writhing)	Mouse	Zhao et al.	2008	https://doi.org/10.1007/s10571-007-9200-y
Dbh	Dopamine beta-hydroxylase	Enzyme	Knockout study	Increased baseline sensitivity (thermal and cold) Decreased analgesic response (morphine; thermal)	Mouse	Jasmin et al.	2002	https://doi.org/10.1073/pnas.012598599
Ddo	D-aspartate oxidase	Enzyme	Knockout study	Increased baseline sensitivity (mechanical and thermal) – male only Increased inflammatory sensitivity (formalin) Increased neuropathic sensitivity (CCI; mechanical)	Mouse	Boccella et al.	2015	https://doi.org/10.1155/2015/905906
Dicer1	Dicer / Helicase with Rnase motif	Enzyme	Conditional knockout study	No change baseline sensitivity (mechanical and thermal) Decreased baseline sensitivity (cold)* Decreased inflammatory sensitivity (formalin) Decreased inflammatory sensitivity (carrageenan; thermal) Decreased inflammatory sensitivity (CFA; mechanical and thermal) No change neuropathic sensititivy (PSNL)** *Possibly due to lower levels of Nav1.8 expression **Neuropathic pain does not require Nav1.…	Mouse	Zhao et al.	2010	https://doi.org/10.1523/JNEUROSCI.1980-10.2010
Dlg2	Disks large homolog 2 / Channel-associated protein of synapse-110 / Postsynaptic density-93 protein	Regulatory protein	Knockout study	Decreased inflammatory sensitivity (CFA; mechanical) Decreased neuropathic sensitivity (nerve injury; mechanical)	Mouse	Tao et al.	2003	https://doi.org/10.1523/jneurosci.23-17-06703.2003
Dmpiezo	Dmpiezo	Membrane protein	Knockout study	Decreased larval sensitivity (mechanical)	Drosophila	Kim et al.	2012	https://doi.org/10.1038/nature10801
Dpp4	Dipeptidyl-peptidase 4	Enzyme	Knockout study	Increased baseline sensitivity (mechanical and thermal)	Mouse	Guieu et al.	2006	https://doi.org/10.1016/j.bbr.2005.08.003
Ear2	Eosinophil-associated ribonuclease A family, member 2	Enzyme	Knockout study	Increased baseline sensitivity (thermal)	Mouse	Warnecke et al.	2005	https://doi.org/10.1101/gad.317905
Edn1	Endothelin-1 / Preproendothelin-1	Regulatory protein	Knockout study	Increased baseline sensitivity (mechanical and thermal) Increased inflammatory sensitivity (carrageenan; mechanical and thermal) Increased neuropathic senstivity (nerve injury; mechanical) Decreased analgesic response (swim-stress)	Mouse	Hasue et al.	2005	https://doi.org/10.1016/j.neuroscience.2004.09.036
Ednrb	Endothelin B receptor	G protein-coupled receptor	Knockout study	Decreased inflammatory sensitivity (arachidonic acid-induced behavior)	Mouse	Griswold et al.	2000	https://doi.org/10.1097/00005344-200036051-00026
Efnb1	Ephrin-B1	Membrane protein	Knockout study	Decreased inflammatory sensitivity (formalin) – phase 2 only Decreased inflammatory sensitivity (carrageenan, CFA; mechanical and thermal)* Decreased neuropathic sensitivity (PNL; mechanical and thermal) Decreased neuropathic sensitivity (CCI; mechanical) *While hyperalgesia developed in WT and KO, faster recovery in KO	Mouse	Cibert-Goton et al.	2013	https://doi.org/10.1371/journal.pone.0053673
Efnb2	Ephrin-B2	Membrane protein	Conditional knockout	Decreased inflammatory sensitivity (CFA; mechanical) Decreased inflammatory sensitivity (formalin) Decreased neuropathic sensitivity (PSNL; mechanical and thermal)	Mouse	Zhao et al.	2010	https://doi.org/10.1186%2F1744-8069-6-77
Egr1	Early growth reponse 1 / Zinc finger protein 268 / Nerve growth factor-induced protein A	Transcription factor	Knockout study	Increased baseline sensitivity (thermal) Increased inflammatory sensitivity (CFA; mechanical)	Mouse	Ko et al.	2005	https://doi.org/10.1016/j.jpain.2004.10.001
Ehmt2	Euchromatic histone-lysine-methyltransferase 2	Enzyme	Joint effect study (knockout/pharmacological study) CB1R agonist ACEA w/ into Ehmt2 cKO	Decreased neuropathic sensitivity (SNI; mechanical and thermal) – G9a in neurons indispensable for neuropathic down-regulation of CB1Rs	Mouse	Luo et al.	2020	https://doi.org/10.1074/jbc.RA119.011053
Ehmt2	Euchromatic histone-lysine-methyltransferase 2	Enzyme	Pharmacological study 1) G9a inhibitor UNC0638 2) CB1R agonist ACEA	1) Decreased neuropathic sensitivity (SNL; mechanical) 2) Decreased neuropathic sensitivity (SNL; mehanical) – treated with G9a inhibitor UNC0638	Rat	Luo et al.	2020	https://doi.org/10.1074/jbc.RA119.011053
Eif2	Eukaryotic translation initiation factor 2-alpha	Translational initiation factor	1) Knockin study HET ony 2) Pharmacological study Agonist (Sal003) and antagonist (PKRi)	1) No change baseline sensitivity (mecanical and cold) 1) Decreased baseline sensitivity (thermal) 1) Decreased inflammatory sensitivity (formalin) – late/tonic phase 2) No change baseline sensitivity (mecanical) – agonist and antagonist 2) Decreased baseline sensitivity (thermal) – antagonist [eIF2a kinase inhibitor PKRi] 2) Increased baseline sensitivity (thermal) – agonist [eIP2a phosphatase c…	Mouse	Khoutorsky et al.	2016	https://doi.org/10.1073/pnas.1614047113
Eif2ak2	Eukaryotic translation initiation factor 2-alpha kinase 2 / Protein kinase RNA-activated	Enzyme	Knockout study	No change baseline sensitivity (thermal) Decreased inflammatory sensitivity (CFA; thermal) No change inflammatory sensitivity (CFA; mechanical)	Mouse	Khoutorsky et al.	2016	https://doi.org/10.1073/pnas.1614047113
Eif2ak3	Eukaryotic translation initiation factor 2-alpha kinase 3 / Protein kinase R-like endoplasmic reticulum kinase	Enzyme	Knockout study HET only	No change baseline sensitivity (mecanical) Decreased baseline sensitivity (thermal)	Mouse	Khoutorsky et al.	2016	https://doi.org/10.1073/pnas.1614047113
Eif4e	Eukaryotic translation initiation factor 4E	Translational initiation factor	Knockout study	No change baseline sensitivity (mechanical and thermal) Decreased inflammatory sensitivity (IL-6, NGF, PAR2 agonist, carrageenan; mechanical) Decreased inflammatory sensitivity (NGF, carrageenan; thermal) Decreased inflammatory priming (PGE2 after IL-6, NGF, PAR2 agonist, and carrageenan; mechanical) Decreased inflammatory priming (PGE2 after NGF; thermal) No change inflammatory sensitivity (form…	Mouse	Moy et al.	2017	https://doi.org/10.1523/JNEUROSCI.0220-17.2017
Eif4ebp1	Eukaryotic translation initiation factor 4E-binding protein 1	Translational repressor	Knockout study	Increased baseline sensitivity (mechanical) No change baseline sensitivity (thermal) Increased inflammatory sensitivity (formalin)	Mouse	Khoutorsky et al.	2015	https://doi.org/10.7554/elife.12002
Esr1	Estrogen receptor alpha	Transcription factor	1) Surgical study Ovariectomy 2) Pharmacological study 2a) ER-alpha agonist PPT 2b) ER-beta agonist AC186 2c) ER-alpha antagonist MPP	1) Decreased inflammatotry pain (IL-23, IL-17A; mechanical) – only female tested 2a) Increased inflammatory pain (IL-23; mechanical) – only male tested 2b) No change inflammatory pain (IL-23; mechanical) – only male tested 2c) Decreased inflammatory pain (IL-23; mechanical) – only female tested *Estrogen promotes IL-23-mediated mechancal pain via ER-alpha; IL-17A downstream of IL-23 signaling	Mouse	Luo et al.	2021	https://doi.org/10.1016/j.neuron.2021.06.015
F2rl1	Protease-activated receptor 2 / Coagulation factor II receptor-like 1 / G-protein coupled receptor 11	G protein-coupled receptor	Conditional knockout study	Decreased nociceptive sensitivity (PAR2 agonist, 48/80, NE; mechanical and facial grimace) Decreased nociceptive sensitivty (PAR2 agonist; thermal) No change nociceptive sensitivity (48/80, NE; thermal)	Mouse	Hassler et al.	2020	https://doi.org/10.1172/jci.insight.137393
Faah	Fatty acid amide hyrolase	Enzyme	1) Knockout study 2) Pharmacological study 2a) Globally active FAAH inhibitor URB597 2b) Peripherally restricted FAAH inhibitor URB937	1) No change baseline sensitivity in absence of morphine 1) Prevented morphine tolerance 2a) Prevented morphine tolerance 2a) Reversed established morphine tolerance 2b) No change morphine tolerance [equivalent to control]	Mouse	Fotio et al.	2020	https://doi.org/10.1111/bph.15031
Fkbp5	FK506 binding protein 5 / FK506 binding protein 51	Enzyme	1) Knockout study 2) Pharmacological study 2a) anti-FKBP51 siRNA – spinal cord 2b) FKBP51 inhibitor SAFit2	1) No change baseline sensitivity (mechanical, thermal and cold) 1) Decreased inflammatory sensitivity (CFA; mechanical) 1) Decreased neuropathic sensitivity (SNI; mechanical) 2a/2b) Decreased inflammatory sensitivity (CFA; mechanical)	Mouse	Maiarù et al.	2016	https://doi.org/10.1126/scitranslmed.aab3376
Fpr1	Formyl peptide receptor 1	G protein-coupled receptor	Knockout study	Decreased baseline sensitivity (thermal) [tail flick and hotplate] Decreased uterine pain – endometriosis model	Mouse	Fusco et al.	2018	https://doi.org/10.18632/oncotarget.25823
Gabbr1	Gamma-aminobutyric acid B receptor, 1	G protein-coupled receptor	Conditional knockout study	Increased baseline sensitivity (mechanical and thermal)	Mouse	Faroni et al.	2014	https://doi.org/10.1002/glia.22625
Gabbr1	Gamma-aminobutyric acid B receptor, 1	G protein-coupled receptor	1) Knockout study 2) Conditional knockout study	No difference baseline senstivity KO/cKO No difference inflammatory sensitivity KO/cKO (CFA; mechanical and thermal) No difference neuropathic senstivity KO/cKO (SNI; mechanical and thermal)	Mouse	Gangadharan et al.	2009	https://doi.org/10.1186%2F1744-8069-5-68
Gabrg2	Gamma-aminobutyric acid receptor subunit gamma-2	G protein-coupled receptor	Conditional knockout study	Decreased anxiety (elevated plus-maze) Decreased baseline senstivity (thermal)	Mouse	Leppä et al.	2011	https://doi.org/10.1371/journal.pone.0024159
Gal	Galanin	Neuropeptide	1) Transgenic study Gal overexpression in DRG after nerve injury 2) Transgenic study Gal overexpression in DRG and spinal chord	1) No change baseline sensitvity (mechanical and thermal) 1) Increased neuropathic sensitivity (SNI; mechanical) 2) Decreased baseline sensitivity (mechanical and thermal) 2) Increased neuropathic sensitivity (SNI; mechanical)	Mouse	Holmes et al.	2003	https://doi.org/10.1073/pnas.0937087100
Gal	Galanin	Neuropeptide	Knockout study	Increased baseline sensitivity (mechanical and thermal) Decreased neuropathic sensitivity (nerve injury; mechanical and thermal)	Mouse	Kerr et al.	2000	https://doi.org/10.1046/j.1460-9568.2000.00967.x
Galr1	Galanin receptor 1	G protein-coupled receptor	Knockout study	Decreased baseline sensitivity (thermal and acetone) Increased neuropathic sensitivity (nerve injury; mechanical and thermal)	Mouse	Blakeman et al.	2003	https://doi.org/10.1016/S0306-4522(02)00779-0
Galr2	Galanin receptor 2	G protein-coupled receptor	Knockout study	Decreased inflammatory sensitivity (formalin) Decreased neuropathic sensitivity (nerve injury; mechanical)	Mouse	Hobson et al.	2006	https://dx.doi.org/10.1111%2Fj.1471-4159.2006.04143.x
Gch1	GTP cyclohydrolase 1	Enzyme	Pharmacological study Inhibition of BH4 synthesis via small hairpin RNA	Decreased neuropathic sensitivity (SNI; mechanical)	Rat	Kim et al.	2009	https://doi.org/10.1186%2F1744-8069-5-67
Gch1	GTP cyclohydrolase 1	Enzyme	Pharmacological study Inhibition of BH4 synthesis via GTP inhibitor DAHP	Decreased inflammatory senstivity (CFA; thermal) Decreased inflammatory senstivity (formalin; flinching) – reduced c-FOS immunoreactive neurons in ipsilateral dorsal horn Decreased neuropathic sensitivity (SNI; mechanical and thermal)	Rat	Tegeder et al.	2006	https://doi.org/10.1038/nm1490
GCH1	GTP cyclohydrolase 1	Enzyme	Verification of previous 2006 study	No change baseline sensitivity (electrical and pressure) Decreased inflammatory sensitivity (freeze lesion; mechanical) Decreased inflammatory sensitivity (capsaicin; thermal)	Human	Tegeder et al.	2012	https://doi.org/10.1016/j.ejpain.2008.02.004
Gfra2	Glial cell-derived neurotrophic factor family receptor alpha 2 / Neuturin receptor	Membrane protein	Knockout study	Increased baseline sensitivity (thermal and cold water) Decreased inflammatory sensitivity (formalin)	Mouse	Lindfors et al.	2006	https://doi.org/10.1523/jneurosci.4065-05.2006
Gna11	G nucleotide-binding protein subunit alpha -11	G protein	Knockout study	Decreased nociceptive sensitivity (glutamate; thermal) Decreased nociceptive sensitivity (bradykinin, serotonin; mechanical) No change noticeptive sensitivity (UTP, trypsin, ATP, ET-1, PGE2, glutamate, mcPAF, S1P; thermal) No change nonciceptive sensitivity (UTP, trypsin, ATP, ET-1, PGE2, glutaate, mcPAF, S1P; mechanical)	Mouse	Wirotanseng et al.	2013	https://doi.org/10.1186/1744-8069-9-54
Gna11 and Gnaq	G nucleotide-binding protein subunit alpha -11 and G nucleotide-binding protein G(q) subunit alpha	G protein	Joint effect (double conditional knockout study)	Decreased nociceptive sensitivity (bradykinin, UTP, trypsin, ATP, ET-1, glutamate, S1P; thermal) Decreased nociceptive sensitivity (bradykinin, UTP, ATP, ET-1, PGE2, serotonin, mcPAF, S1P; mechanical) No change nociceptive sensitivity (CGRP, PGE2, serotonin, mcPAF, thrombin; thermal) No change nociceptive sensitivity (trypsin, CGRP, glutamate, thrombin; mechanical)	Mouse	Wirotanseng et al.	2013	https://doi.org/10.1186/1744-8069-9-54
Gnao1	Guanine nucleotide-binding protein G(o) subunit alpha	G protein	Knockout study	Increased baseline sensitivity (thermal)	Mouse	Jiang et al.	1998	https://doi.org/10.1073/pnas.95.6.3269
Gnaq	G nucleotide-binding protein G(q) subunit alpha	G protein	Conditional knockout study	Decreased nociceptive sensitivity (bradykinin, UTP, trypsin, ATP, ET-1, glutamate, S1P; thermal) Decreased nociceptive sensitivity (bradykinin, UTP, ATP, ET-1, PGE2, serotonin, mcPAF, S1P; mechanical) No change nociceptive sensitivity (PGE2, serotonin, mcPAF; thermal) No change nociceptive sensitivity (glutamate; mechanical)	Mouse	Wirotanseng et al.	2013	https://doi.org/10.1186/1744-8069-9-54
Gnaz	Guanine nucleotide-binding protein G(z) subunit alpha	G protein	Knockout study	Decreased analgesic response (morphine; thermal and cold)	Mouse	Hendry et al.	2000	https://doi.org/10.1016/s0006-8993(00)02387-8
Gnaz	Guanine nucleotide-binding protein G(z) subunit alpha	G protein	Knockout study	Decreased analgesic response (morphine; thermal and cold)	Mouse	Leck et al.	2004	https://doi.org/10.1016/j.neuropharm.2003.11.024
Gpr34	G-protein coupled receptor 34	G protein-coupled receptor	1) Knockout study 2) Pharmacological study Gpr34 antagonist	1/2) Decreased neuropathic sensitivity (L4 ligation; mechanical)	Mouse	Sayo et al.	2019	https://doi.org/10.1186/s12974-019-1458-8
Gpr55	G-protein coupled receptor 55	G protein-coupled receptor	Knockout study	Increased baseline sensitivity (thermal)	Mouse	Bjursell et al.	2016	https://doi.org/10.1371/journal.pone.0167965
Gpr55	G-protein coupled receptor 55	G protein-coupled receptor	Knockout study	No change inflammatory sensitivity (capsaicin, formalin, CFA; mechanical and thermal) No change chemical sensitivity (paclitaxel; mechanical and cold) No change neuropathic senstivitiy (PSNL; mechanical, thermal and cold)	Mouse	Carey et al.	2017	https://doi.org/10.1038/s41598-017-01062-2
Gpr55	G-protein coupled receptor 55	G protein-coupled receptor	Knockout study	Decreased inflammatory sensitivity (CFA; mechanical) Decreased neuropathic sensitivity (PSNL; mechanical)	Mouse	Staton et al.	2008	https://doi.org/10.1016/j.pain.2008.04.006
Grik1	Glutamate receptor, ionotropic, kainate 1	Ion channel	Knockout study	Decreased antinociceptive tolerance (morphine)	Mouse	Gregus et al.	2010	https://doi.org/10.1016/j.neuroscience.2010.03.051
Grin1	Glutamate ionotropic receptor NMDA type subunit 1	Ion channel	Conditional knockout study	Increased baseline sentivity (mechanical and thermal) No change inflammatory sensitivity (formalin; paw licking)	Mouse	Brifault et al.	2020	https://doi.org/10.1523/JNEUROSCI.0663-20.2020
Grin1	Glutamate ionotropic receptor NMDA type subunit 1	Ion channel	Knockout study	Decreased inflammatory senstitivity (CFA; mechanical and cold) – 24 hr only	Mouse	Cheng et al.	2008	https://doi.org/10.1016/j.neuroscience.2008.06.024
Grin1	Glutamate ionotropic receptor NMDA type subunit 1	Ion channel	Conditional knockout study	Decreased neuropathic sensitivity (SNI; mechanical and cold)	Mouse	Inquimbert et al.	2018	https://doi.org/10.1016/j.celrep.2018.04.107
Grin1	Glutamate ionotropic receptor NMDA type subunit 1	Ion channel	Conditional knockout study	No change baseline sensitivity (mechanical and thermal) Decreased inflammatory sensitivity (formalin; mechanical and thermal)	Mouse	South et al.	2003	https://doi.org/10.1523/JNEUROSCI.23-12-05031.2003
Grin1	Glutamate ionotropic receptor NMDA type subunit 1	Ion channel	Conditional knockout study	Decreased inflammatory sensitivity (CFA; mechanical)* – early phase only *Protection ends in maintenance phase at 96h when SCDH expression of pPKCgamma and pERK2 are increased	Mouse	Weyerbacher et al.	2010	https://doi.org/10.1016/j.pain.2009.11.003
Grin2a	Glutamate ionotropic receptor NMDA type subunit 2A	Ion channel	Knockout study	Increased analgesic response (morphine; tail pinch) Increased algogenic sensitivity (bradykinin, substance P; flexor)	Mouse	Inoue et al.	2000	https://doi.org/10.1038/sj.bjp.0703056
Grin2b	Glutamate ionotropic recembor NMDA type subunit 2B	Ion channel	Transgenic study NR2B overepxression	No change baseline sensitivity (mechanical, thermal, and cold) Increased inflammatory sensitivity (formalin; paw licking) – phase three only [55-120 min]; changes in NMDA receptor composition in forebrain alone Increased inflammatory sensitivity (CFA; mechanical)	Mouse	Wei et al.	2001	https://doi.org/10.1038/83993
Grk2	G protein-coupled receptor kinase 2	Enzyme	1) Knockout study HET ONLY 2) Conditional knockout study Grk2 HET cKO and Grk2 cKO	1/2) Increased EPI-induced hyperalgesia (mechanical and thermal)* *No difference between TAM-GRK2 HET and TAM-GRK2 KO	Mouse	Wang et al.	2011	https://doi.org/10.1016/j.pain.2011.03.010
Grk3	G protein-coupled receptor kinase 3	Enzyme	Knockout study	Increased analgesic tolerance (repeated fentanyl)	Mouse	Terman et al.	2004	https://doi.org/10.1038/sj.bjp.0705595
Grk5	G protein-coupled receptor kinase 5	Enzyme	Knockout study	Increased analgesic response (oxotremorine-induced analgesia)	Mouse	Gainetdinov et al.	1999	https://doi.org/10.1016/s0896-6273(00)81048-x
Grm1	Metabotropic glutamate receptor 1	G protein-coupled receptor	Knockdown study Antisense ODN	Decreased neuropathic sensitivity (CCI; cold, thermal and mechanical)	Rat	Fundytus et al.	2001	https://dx.doi.org/10.1038%2Fsj.bjp.0703810
Grm1	Metabotropic glutamate receptor 1	G protein-coupled receptor	Knockdown study Antisense ODN	Decreased baseline sensitivity (thermal)	Rat	Young et al.	1998	https://dx.doi.org/10.1523%2FJNEUROSCI.18-23-10180.1998
Grm5	Metabotropic glutamate receptor 5	G protein-coupled receptor	1) Conditional knockout study 2) Pharmacological study mGluR5 antagonist MPEP	1/2) Decreased inflammatory sensitivity (formalin; mechanical)	Mouse	Kolber et al.	2010	https://doi.org/10.1523/jneurosci.1216-10.2010
Hamlet	Hamlet (Drosophila PRDM family member)	Transcription factor	Knockdown study RNAi	Decreased nociceptive reponse (thermal)	Drosophila	Nagy et al.	2015	https://doi.org/10.1080/15384101.2015.1036209
Hcn2	Potassium/sodium hyperpolizarization-activated cyclic nucleotide-gated ion channel 2	Ion channel	Conditional knockout study	No change baseline senstivity (mechanical and thermal) Decreased inflammatory senstivity (PGE2; thermal) No change inflammatory senstivity (PGE2; mechanical) Decreased neuropathic senstivity (CCI; mechanical, thermal)	Mouse	Emery et al.	2011	https://doi.org/10.1126/science.1206243
Hcn2	Potassium/sodium hyperpolizarization-activated cyclic nucleotide-gated ion channel 2	Ion channel	Knockout study	Decreased neuropathic sensitivity (streptozotocin; mechanical) – diabetes model	Mouse	Tsantoulas et al.	2017	https://doi.org/10.1126/scitranslmed.aam6072
Hdc	Histidine decarboxylase	Enzyme	Knockout study	Decreased baseline senstivity (mechanical and thermal) Decreased chemical sensitvity (formalin, capsaicin)	Mouse	Yoshida et al.	2005	https://doi.org/10.1016/j.ejphar.2005.08.037
Hmox2	Heme oxygenase type 2	Enzyme	Knockout study	Increased inflammatory sensitivity (formalin)	Mouse	Li and Clark	2000	https://doi.org/10.1016/s0304-3959(00)00238-4
Hmox2	Heme oxygenase type 2	Enzyme	Knockout study	Decreased analgesic response (morphine and Sn-P synergy; thermal)	Mouse	Li and Clark	2001	https://doi.org/10.1016/s0169-328x(01)00251-0
Hmox2	Heme oxygenase type 2	Enzyme	Knockout study	Decreased opioid-induced hyperalgesia (chronic morphine)	Mouse	Liang et al.	2003	https://doi.org/10.1016/s0306-4522(03)00483-4
Hoxb8	Homeobox protein B8	Transcription factor	Knockout study Hoxb8-Cre	No change baseline sensitivity (mechanical and thermal)	Mouse	Witschi et al.	2010	https://doi.org/10.1002/dvg.20656
Hrh1	Histamine receptor H1	G protein-coupled receptor	Knockout study	Decreased baseline sensitivity (mechanical and thermal) Decreased chemical sensitivity (capsaicin) Decreased inflammatory sensitivity (formalin)	Mouse	Mobarakeh et al.	2000	https://doi.org/10.1016/s0014-2999(00)00060-1
Hrh1	Histamine receptor H1	G protein-coupled receptor	Knockout study	Decreased baseline sensitivity (mechanical and thermal) Increased analgesic response (morphine and orexin A-induced thermal, mechanical, and chemical analgesia)	Mouse	Mobarakeh et al.	2002	https://doi.org/10.1016/s0028-3908(02)00058-8
Hrh1	Histamine receptor H1	G protein-coupled receptor	Knockout study	Increased analgesic response (morphine and orexin A-induced thermal, mechanical, and chemical analgesia)	Mouse	Mobarakeh et al.	2005	https://doi.org/10.1016/j.pain.2005.08.024
Hrh2	Histamine receptor H2	G protein-coupled receptor	Knockout study	Increased analgesic response (morphine and orexin A-induced thermal, mechanical, and chemical analgesia)	Mouse	Mobarakeh et al.	2005	https://doi.org/10.1016/j.pain.2005.08.024
Iapp	Amylin / Islet amyloid polypeptide	Hormone	Knockout study	Decreased chemical sensitivity (formalin)	Mouse	Gebre-Medhin et al.	1998	https://doi.org/10.1016/s0169-328x(98)00269-1
Ica1	Islet cell autoantigen 1 / Islet-cell autoantigen 69	Regulatory protein	Joint effect (knockout/electroacupuncture study)	Decreased analgesic effect (CFA; mechanical)	Mouse	Han et al.	2019	https://doi.org/10.1097/j.pain.0000000000001450
Ifngr	Interferon gamma receptor 1 / Cluster of differentiation 119	Membrane protein	Knockout study	Decreased neuropathic autonomy (nerve injury)	Mouse	Robertson et al.	1997	https://doi.org/10.1097/00001756-199703240-00050
Il10	Interleukin 10	Cytokine	1) Conditional knockout study 2) Pharmacological study anti-IL-10 antibody	1/2) Increased neuropathic sensitivity (cisplatin; mechanical) – delayed recovery, but similar maximal intensity	Mouse	Laumet et al.	2020	https://dx.doi.org/10.1097%2Fj.pain.0000000000001921
Il10	Interleukin 10	Cytokine	1) Kknockout study 2) Pharmacological study anti-IL-10 antibody	Decreased baseline senstivity (thermal) – antibody against endogenous IL-10 greater effect than gene knockdown* *While exogenous IL-10 impeded development of dynorphin-induced allodynia by inhibiting IL-1 beta, endogenous IL-10 increases nociception	Mouse	Tu et al.	2003	https://doi-org.libproxy.utdallas.edu/10.1016/S0165-5728(03)00126-7
Il10r1	Interleukin 10 receptor type 1	Enzyme-linked receptor	Conditional knockout study	Increased neuropathic sensitivity (cisplatin; mechanical) – delayed recovery, but similar maximal intensity	Mouse	Laumet et al.	2020	https://dx.doi.org/10.1097%2Fj.pain.0000000000001921
Il1a and Il1b	Interleukin 1 alpha and Interleukin 1 beta	Cytokine	Joint effect ( double knockout study)	Decreased inflammatory sensitivity (formalin, CFA; mechanical and thermal) Decreased neuropathic sensitivity (nerve injury; mechanical)	Mouse	Honore et al.	2006	https://doi.org/10.1016/j.bbr.2005.09.024
Il1b	Interleukin 1 beta	Cytokine	Knockout study	No change neuropathic sensitivity (partial meniscectomy; mechanical) – OA model	Mouse	Zhao et al.	2019	https://doi.org/10.1136/annrheumdis-2018-214724
Il1r1	Interleukin 1 receptor type 1 / Cluster of differentiation 121a	Enzyme-linked receptor	Knockout study	Decreased neuropathic sensitivity (SNI; mechanical)* *IL-1 beta also implicated in memory deficit and depression	Mouse	Gui et al.	2016	https://doi.org/10.1177%2F1744806916646784
Il1r1	Interleukin 1 receptor type 1 / Cluster of differentiation 121a	Enzyme-linked receptor	1) Knockout study 2) Conditional knockout study	1) No change baseline sensitivity (mechanical and thermal) 1) Decreased inflammatory sensitivity (rmIL-1; knee bending allodynia) 2) No change sensitivity (rmIL-1; knee bending allodynia) 2) No change EAE development, but decreased mechanical allodynia (EAE model)	Mouse	Mailhot et al.	2020	https://doi.org/10.1084/jem.20191430
Il23	Interleukin 23	Cytokine	1) Knockout study 2) Pharmacological study IL-23	1) No change baseline sensitivity (mechanical) 1) No change neuropathic sensitivity (paclitaxel; cold) 1) Decreased neuropathic sensitivity (paclitaxel; mechanical) – female only, also only early phase and late phase 2) Increased inflammatory sensitivity (IL-23; mechanical, conditioned place aversion) – female only* 2) No change inflammatory sensitivity (IL-23; thermal) *IL-23 drives mechanical p…	Mouse	Luo et al.	2021	https://doi.org/10.1016/j.neuron.2021.06.015
Il23r	Interleukin 23 receptor	Enzyme-linked receptor	1) Knockout study 2) Pharmacological study Il23r antagonist P2305	1) No change baseline sensitivity (mechanical) 1) No change neuropathic sensitivity (paclitaxel; cold) 1) No change inflammatory sensitivity (IL-17A; mechanical) 1) Decreased neuropathic sensitivity (paclitaxel; mechanical) – femaile only, also only early phase and late phase 1/2) Decreased inflammatory sensitivity (IL-23; mechanical) – female only [IL-23 injection had no effect on males] 2) Decr…	Mouse	Luo et al.	2021	https://doi.org/10.1016/j.neuron.2021.06.015
Il4	Interleukin 4	Cytokine	Knockout study	Increased baseline sensitivity (mechanical) No change baseline sensitivity (thermal and cold) No change neuropathic sensitivity (CCI; mechanical)* *CCI induced expression of TNF, IL-1 beta, IL-10 and IL-13, so compensatory overexpression of IL-10 and IL-13 may explain negative behavioral result	Mouse	Üçeyler et al.	2011	https://doi.org/10.1371/journal.pone.0028205
Il6	Interleukin 6	Cytokine	Knockout study	Decreased analgesic response (morphine; thermal)	Mouse	Bianchi et al.	1999	https://doi.org/10.1046/j.1460-9568.1999.00563.x
Il6	Interleukin 6	Cytokine	Knockout study	Decreased neuropathic sensitivity (PSNL; mechanical and thermal)	Mouse	Imai et al.	2013	https://doi.org/10.1093/brain/aws330
Il6	Interleukin 6	Cytokine	Knockout study	Decreased neuropathic sensitivity (nerve injury; mechanical and thermal)	Mouse	Murphy et al.	1999	https://doi.org/10.1046/j.1460-9568.1999.00641.x
Il6	Interleukin 6	Cytokine	Knockout study	No change neuropathic allodynia (SNL; thermal) Decreased neuropathic allodynia (SNL; mechanical) – delayed* *Reduced sympathetic sprouting induced by nerve injury	Mouse	Ramer et al.	1998	https://doi.org/10.1016/s0304-3959(98)00121-3
Il6	Interleukin 6	Cytokine	Knockout study	Increased baseline sensitivity (mechanical, thermal) Decreased inflammatory senstivity (carrageenan; mechanical) Increased neuropathic autonomy (nerve injury)	Mouse	Xu et al.	1997	https://doi.org/10.1006/cyto.1997.0243
Il6	Interleukin 6	Cytokine	Knockout study	Decreased baseline senstivity (thermal) Delayed recovery (sciatic nerve crush; behavioral footprint)	Mouse	Zhong et al.	1999	https://doi.org/10.1523/jneurosci.19-11-04305.1999
Il6st	Glycoprotein 130 / IL6 beta	Cytokine	Conditional knockout study	Decreased inflammatory sensitivity (mBSA in NaCl; mechanical) – AIA model No change inflammatory sensitivity (mBSA in NaCl; thermal) – AIA model	Mouse	Ebbinghaus et al.	2015	https://doi.org/10.1186/s13075-015-0858-0
Il6st	Glycoprotein 130 / IL6 beta	Cytokine	Conditional knockout study	Decreased baseline sensitivity (mechanical) Decreased nocifensive response (TRPA1 agonist CA; licking) – indicates gp130 in nociceptive neurons is switch for TRPA1 expression	Mouse	Malsch et al.	2014	https://doi.org/10.1523/jneurosci.5161-13.2014
Kcna2	Potassium channel, voltage-gated, subfamily A, member 2	Ion channel	Knockdown study Kcna2 antisense RNA	Increased neuropathic sensitivity (Kcna2 antisense RNA; mechanical and cold)	Rat	Zhao et al.	2013	https://doi.org/10.1038/nn.3438
Kcnj3	Potassium inwardly-rectifying channel, subfamily J, member 3	G protein-coupled receptor	Knockout study	Decreased analgesic response (𝛍OR agonist-induced tail flick)	Mouse	Marker et al.	2005	https://doi.org/10.1523/jneurosci.4899-04.2005
Kcnj6	Potassium inwardly-rectifying channel, subfamily J, member 6	G protein-coupled receptor	Knockout study	Decreased analgesic response (𝛍OR agonist-induced tail flick)	Mouse	Marker et al.	2005	https://doi.org/10.1523/jneurosci.4899-04.2005
Kcnk2	Potassium channel, voltage-gated, subfamily K, member 2	Ion channel	Knockout study	Increased baeline sensitivity (mechanical and thermal) Increased inflammatory sensitivity (carrageenan, PGE2; mechanical and thermal) Decreased neuropathic sensitivity (nerve injury; chemical)	Mouse	Alloui et al.	2006	https://doi.org/10.1038/sj.emboj.7601116
Kcns1	Potassium channel, voltage-gate, subfamily S, member 1	Ion channel	Conditional knockout study	No change baseline sensitivity (thermal) Increased baseline sensitivity (mechanical)* No change neuropathic sensitivity (PSNL; thermal) Increased neuropathic sensitivity (PSNL; mechanical and cold) *Statistically significant difference between uninduced and treated conditions for each genotype, likely indicating a toxicity-induced effect by tamoxifen	Mouse	Tsantoulas et al.	2018	https://doi.org/10.1097/j.pain.0000000000001255
Klf11	Kruppel-like factor 11	Transcription factor	Joint effect (knockout/pharmacological study) EtOH in Klf11 KO	Decreased Et-OH-induced analgesia (thermal)	Mouse	Ou et al.	2014	https://doi.org/10.1111/acer.12258
Lep	Leptin	Hormone	Knockout study	Decreased analgesic response (neostigmine, carbachol, SPA; thermal)	Mouse	Wang et al.	2009	https://doi.org/10.1016/j.jpain.2009.02.003
Lmx1b	LIM homeobox transcription factor 1-beta	Transcription factor	Conditional knockout study – spinal cord	Decreased baseline sensitivity (mechanical and thermal)	Mouse	Szabo et al.	2015	https://doi.org/10.1523/jneurosci.4690-14.2015
Lpar1	Lysophophatidic acid receptor 1	G protein-coupled receptor	Conditional knockout study	Decreased neuropathic sensitivity (PSNL; mechanical)	Mouse	Rivera et al.	2020	https://doi.org/10.1096/fj.202000317R
Lpar5	Lysophosphatidic acid receptor 5	G protein-coupled receptor	Knockout study	Decreased neuropathic sensitivity (PSNL; mechanical)	Mouse	Lin et al.	2012	https://doi.org/10.1074/jbc.m111.330183
Lrp1	Low density lipoprotein receptor-related protein 1 / Alpha-2-macroglobulin receptor / Cluster of differentiation 91	Membrane protein	Conditional knockout	Decreased neuropathic sensitivity (PSNL; mechanical)	Mouse	Brifault et al.	2019	https://doi.org/10.1002/glia.23599
Lrp1	Low density lipoprotein receptor-related protein 1 / Alpha-2-macroglobulin receptor / Cluster of differentiation 91	Membrane protein	Conditional knockout study	Increased baseline sensitivity (mechanical) Increased neuropathic sensitivity (PNL; mechanical)	Mouse	Orita et al.	2013	https://doi.org/10.1523/jneurosci.3342-12.2013
Mapk1	Mitogen-activated protein kinase 1 / Extracellular signal-regualted kinase 2	Enzyme	Conditional knockout study	No change baseline sensitivity (mechanical and cold) Decreased baseline sensitivity (cold) Decreased inflammatory sensitivity (CFA; mechanical) Decreased inflammatory sensitivity (NGF; thermal) No change inflammatory sensitivity (CFA; thermal) No change inflammatory sensitivity (NGF; mechanical) Decreased inflammatory sensitivity (formalin)* *Increased transient sensitivity in first phase	Mouse	O'Brien et al.	2015	https://doi.org/10.1523/JNEUROSCI.4404-14.2015
Mapk1	Mitogen-activated protein kinase 1 / Extracellular signal-regualted kinase 2	Enzyme	Conditional knockout study	No change baseline sensitivity (mechanical and thermal) Decreased inflammatory response (formalin) Decreased neuropathic sensitivity (PSNL; mechanical) – allodynia No change neuropathic sensitivity (PSNL; mechanical) – hyperalgesia No change neuropathic sensitivity (PSNL; thermal)	Mouse	Otsubo et al.	2012	https://doi.org/10.1016/j.pain.2012.07.020
Mapk1 and Mapk3	Mitogen-activated protein kinase 1 and Mitogen-activated protein kinase 3	Enzyme	Joint effect (double conditional knockout study)	Decreased baseline sensitivity (mechanical and thermal)* Decreased inflammatory sensitivity (NGF; thermal) Increased autonomy *Mechanical tail only; thermal hindpaw only	Mouse	O'Brien et al.	2015	https://doi.org/10.1523/JNEUROSCI.4404-14.2015
Mapk10	c-Jun N-terminal kinase 3 / Mitogen-activated protein kinase 10	Enzyme	Knockout study	Decreased neuropathic sensitivity (SNT; mechanical) – onset not prevented No autonomy following SNT	Mouse	Manassero et al.	2012	https://doi.org/10.1186/1744-8069-8-39
Mapk3	Mitogen-activated protein kinase 3 / Extracellular signal-regulated kinase 1	Enzyme	Knockout study	No change baseline sensitivity (mechanical and thermal) No change inflammatory sensitivity (formalin; mechanical) No change inflammatory sensitivity (CFA; mechanical and thermal) No change neuropathic pain (SNI; mechanical) Decreased inflammatory sensitivity (formalin; thermal)	Mouse	Alter et al.	2010	https://doi.org/10.1523/jneurosci.6103-09.2010
Mapk3	Mitogen-activated protein kinase 3 / Extracellular signal-regulated kinase 1	Enzyme	Conditional knockout study	Increased inflammatory sensitivity (NGF; thermal) No change inflammatory sensitivity (NGF; mechanical)	Mouse	O'Brien et al.	2015	https://doi.org/10.1523/JNEUROSCI.4404-14.2015
Mapk3	Mitogen-activated protein kinase 3 / Extracellular signal-regulated kinase 1	Enzyme	Conditional knockout study	No change baseline sensitivity (mechanical and thermal) No change inflammatory response (formalin) No change neuropathic sensitivity (PSNL; mechanical and thermal)	Mouse	Otsubo et al.	2012	https://doi.org/10.1016/j.pain.2012.07.020
Mapk8	Mitogen-activated protein kinase 8 / c-Jun N-terminal kinase 1	Enzyme	Knockout study	Decreased inflammatory sensitivity (CFA; mechanical) No change inflammatory sensitivity (CFA; thermal)	Mouse	Gao et al.	2010	https://doi.org/10.1016/J.PAIN.2009.11.017
Mapk8	c-Jun N-terminal kinase 1 / Mitogen-activated protein kinase 8	Enzyme	Knockout study	Decreased neuropathic sensitivity (SNT; mechanical) – onset not prevented No autonomy following SNT	Mouse	Manassero et al.	2012	https://doi.org/10.1186/1744-8069-8-39
Mapk8 and Mapk9	Mitogen-activated protein kinase 8 and Mitogen-activated protein kinase 9	Enzyme	Pharmacological study 1) JNK inhibitor D-JNKI-1 (bolus injection) 2) JNK inhibitor SP600125 (bolus injection) 3) JNK inhibitor D-JNKI-1 (intraplantar) – peripheral	1) No change baseline sensitivity (mechanical and thermal) 1/2) Decreased inflammatory sensitivity (CFA; mechanical) – maintenance phase only* 1/2) No change inflammatory sensitivity (CFA; thermal) 3) Decreased inflammatory sensitivity (CFA; thermal) – delayed onset a 15min, 3h, and 6h only 3) No change inflammatory sensitivity (CFA; mechanical) *Peptide inhibitor may have degraded over time with…	Rat	Gao et al.	2010	https://doi.org/10.1016/J.PAIN.2009.11.017
Mapk8 and Mapk9 and Mapk10	c-Jun N-terminal kinases 1-3 / Mitogen-activated protein kinases 8-10	Enzyme	Pharmacological study JNK inhibitor D-JNKI-1 to mimic triple JNK1/2/3 KO	Decreased neuropathic sensitivity (SNT; mechanical) – cumulative effect No automony w/ multiple injection; high autonomy w/ 1 injection	Mouse	Manassero et al.	2012	https://doi.org/10.1186/1744-8069-8-39
Mapk9	Mitogen-activated protein kinase 9 / c-Jun N-terminal kinase 2	Enzyme	Knockout study	No change inflammatory sensitivity (CFA; mechanical and thermal)	Mouse	Gao et al.	2010	https://doi.org/10.1016/J.PAIN.2009.11.017
Mapk9	c-Jun N-terminal kinase 2 / Mitogen-activated protein kinase 9	Enzyme	Knockout study	Decreased neuropathic sensitivity (SNT; mechanical) – onset not prevented Increased autonomy following SNT	Mouse	Manassero et al.	2012	https://doi.org/10.1186/1744-8069-8-39
Mc1r	Melanocortin-1 receptor	G protein-coupled receptor	Quantitative trait locus mutant mouse/pharmacological study	Increased analgesic response (k-opioid) – female only	Mouse	Mogil et al.	2003	https://doi.org/10.1073/pnas.0730053100
MC1R	Melanocortin-1 receptor	G protein-coupled receptor	Quantitative trait locus/pharmacological study	Increased analgesic response (k-opioid, pentazocine) – female only	Human	Mogil et al.	2003	https://doi.org/10.1073/pnas.0730053100
Mc1r	Melanocortin 1 receptor	G protein-coupled receptor	Quantitative gene locus mutant mouse/gene dosage study	Decreased nociceptive sensitivity (mechanical and thermal) Increased analgesic sensitivity (MG6; thermal)	Mouse	Mogil et al.	2004	https://doi.org/10.1136/jmg.2004.027698
MC1R	Melanocortin-1 receptor	G protein-coupled receptor	Quantitative gene locus/gene dosage study	Decreased baseline sensitivity (electric) Increased analgesic response (MG6; electric)	Human	Mogil et al.	2004	https://doi.org/10.1136/jmg.2004.027698
Mc1r	Melanocotrin-1 receptor	G protein-coupled receptor	Knockout study	Decreased baseline sensitivity (mechanical and thermal) Decreased chemical sensitivity (acetic acid-induced writing) Decreased analgesic response (morphine; tail flick)	Mouse	Mogil et al.	2005	https://doi.org/10.1136/jmg.2004.027698
Mdk	Midkine / Neurite growth-promoting factor 2	Growth factor	Joint effect (knockout/pharmacological study) Adra2a agonist clonidine in MK KO	No difference clonidine-induced analgesia compared to WT (thermal) – hot plate and tail immersion	Mouse	Vicente-Rodríguez et al.	2013	https://doi.org/10.1016/j.pbb.2013.07.013
Mecp2	Methyl-CpG binding protein 2	Regulatory protein	Knockout study	Increased anxiety (open field test; elevated plus maze) [male only] No change baseline sensitvity (thermal) – tail flick (spinal) Decreased baseline sensitivity (thermal) – hot plate (brain) [male only]	Mouse	Xu et al.	2018	https://doi.org/10.1016/j.bbadis.2017.10.022
Mkk3	Mitogen-activated kinase kinase 3	Enzyme	Knockout study	No change baseline sensitivity (mechanical and thermal) Decreased inflammatory response (formalin) – phase 2 only; delayed onset, but no change in magnitude	Mouse	Sorkin et al.	2009	https://doi.org/10.1016/j.neuroscience.2009.05.008
Mkk6	Mitogen-activated kinase kinase 6	Enzyme	Knockout study	No change baseline sensitivity (mechanical and thermal) No change inflammatory sensitivity (formalin)	Mouse	Sorkin et al.	2009	https://doi.org/10.1016/j.neuroscience.2009.05.008
Mme	Membrane metallo-endopeptidase / Neprilysin	Enzyme	Knockout study	Decreased baseline sensitvity (thermal)	Mouse	Saria et al.	1997	https://doi.org/10.1016/s0304-3940(97)00660-5
Mmp13	Matrix metalloproteinase 13 / Collagenase 3	Enzyme	Knockout study	No change neuropathic sensitivity (partial meniscectomy; mechanical) – OA model	Mouse	Zhao et al.	2019	https://doi.org/10.1136/annrheumdis-2018-214724
Mmp24	Matrix metalloproteinase 24	Enzyme	Knockout study	Decreased neuropathic sensitivity (nerve injury; mechanical allodynia)	Mouse	Komori et al.	2004	https://doi.org/10.1016/s0014-5793(03)01458-3
Mmp9	Matrix metalloproteinase 9 / Gelatinase B	Enzyme	Knockout study	Decreased neuropathic sensitivity (nerve crush; spontaneous pain)	Mouse	Chattopadhyay et al.	2007	https://doi.org/10.1016/j.bbi.2006.10.015
Mmp9	Matrix metalloproteinase 9 / Gelatinase B	Enzyme	Knockout study	Decreased neuropathic sensitivity (SNL; mechanical) – acute and early phase* Decreased inflammatory sensitivity (carrageenan; mechanical) *Neuropathic pain fully developed on day 10	Mouse	Kawasaki et al.	2008	https://doi.org/10.1038/nm1723
Mnk1	Mitogen-activated protein kinase-interacting kinase 1	Enzyme	Knockout study	Faster recovery from inflammatory hypersensitivity (CFA; mechanical and thermal) Decreased inflammatory priming (PGE2 after CFA; mechanical) Decreased neuropathic sensitivity (SNI; mechanical and cold)	Mouse	Moy et al.	2017	https://doi.org/10.1523/JNEUROSCI.0220-17.2017
Mnk2	Mitogen-activated protein kinase-interacting kinase 2	Enzyme	Knockout study	Faster recovery from inflammatory hypersensitivity (CFA; mechanical and thermal) Decreased inflammatory priming (PGE2 after CFA; mechanical) Decreased neuropathic sensitivity (SNI; mechanical and cold)	Mouse	Moy et al.	2017	https://doi.org/10.1523/JNEUROSCI.0220-17.2017
Mpz	Myelin protein zero	Regulatory protein	Knockout study	Decreased neuropathic sensitivity (vincristine-induced neuropathy; mechanical and thermal)	Mouse	Uçeyler et al.	2006	https://doi.org/10.1002/jnr.20873
Mrgpre	Mas-related G-protein coupled receptor member E	G protein-coupled receptor	Knockout study	No change baseline sensitivity (chemical and thermal) No change inflammatory sensitivity (mechanical and thermal) No change neuropathic sensitivity (CCI; allodynia)* *Delayed onset of maximal allodynia	Mouse	Cox et al.	2008	https://doi.org/10.1186%2F1744-8069-4-2
Mta1	Metastasis-associated protein 1	Regulatory protein	Knockout study	Increased inflammatory pain (EAP; pelvic)* *Higher levels of catecholamines in ICC	Mouse	Xu et al.	2020	https://doi.org/10.1016/j.bbrc.2020.05.125
Mta1	Metastasis-associated protein 1	Regulatory protein	Pharmacological study AADC inhibitor NSD-1015 in MTA1 KO	Decreased inflammatory pain (EAP)* *Ameliorated catecholamine overactivity	Mouse	Xu et al.	2020	https://doi.org/10.1016/j.bbrc.2020.05.125
Ndn	Necdin	Growth factor	Knockout study	Decreased baseline sensitivity (thermal)	Mouse	Kuwako et al.	2005	https://doi.org/10.1523/JNEUROSCI.2083-05.2005
Nf1	Neurofibromatosis type 1 gene	Tumor suppressor	Knockout study HET only	No change baseline sensitivity (mechanical and thermal) No change inflammatory sensativity (NGF; mechanical and heat) No change inflammatory sensativity (capsaicin, histamine) No change neuropathic sensitativity (CCI; cold) Decreased inflammatory sensativity (formalin; spontaneous and thermal)* *Suggest Nf1 HET not sufficient to increase pain and itch sensation	Mouse	O'Brien et al.	2013	https://doi.org/10.1016/j.jpain.2013.01.770
Ngf	Nerve growth factor	Neurotrophin	Knockout study	Decreased baseline sensitivity (mechanical)	Mouse	Crowley et al.	1994	https://doi.org/10.1016/0092-8674(94)90378-6
Ngf	Nerve growth factor	Neurotrophin	Knockout study	Decreased neuropathic sensitivity (partial meniscectomy; mechanical) – OA model	Mouse	Zhao et al.	2019	https://doi.org/10.1136/annrheumdis-2018-214724
Ngfr	Low affinity NGF receptor / p95 neurotrophin receptor	Membrane protein	Knockout study	Decreased baseline sensitivity (mechanical and thermal)	Mouse	Bergmann et al.	1997	https://doi.org/10.1111/j.1460-9568.1997.tb01349.x
Ngfr	Low affinity NGF receptor / p95 neurotrophin receptor	Membrane protein	Knockout study	Decreased baseline sensitivity (thermal)	Mouse	Lee et al.	1992	https://doi.org/10.1016/0092-8674(92)90286-L
NgR2	Nogo-66 receptor homolog	Membrane protein	Knockout study	Increased baseline sensitivity (mechanical and cold*) No change baseline sensitivity (thermal) *Only between 25 and 20° (normal response to noxious cold)	Mouse	Bäumer et al.	2014	https://doi.org/10.1523/jneurosci.3094-13.2014
Nlgn2	Neuroligin-2	Membrane protein	Knockout study	Increased anxiety (open field test, dark/light box) Decreased baseline sensitivity (thermal and shock*) *Decreased shock sensitivity may be due to impairment in motor coordination	Mouse	Blundell et al.	2009	https://doi.org/10.1111/j.1601-183X.2008.00455.x
Nos1	Nitric oxide synthase 1 (neuronal)	Enzyme	Knockout study	Decreased inflammatory sensitivity (CFA; mechanical)	Mouse	Chu et al.	2005	https://doi.org/10.1016/j.pain.2005.09.024
Nos1	Nitric oxide synthase 1 (neuronal)	Enzyme	Knockout study	Decreased analgesic response (morphine and L-NAME synergy; thermal)	Mouse	Li and Clark	2001	https://doi.org/10.1016/s0169-328x(01)00251-0
Nos2	Nitric oxide synthase 2 (inducible)	Enzyme	Knockout study	Decreased opioid-induced hyperalgesia (chronic remifentanil; mechanical and thermal)	Mouse	Celerier et al.	2006	https://doi.org/10.1097/00000542-200603000-00023
Nos2	Nitric oxide synthase 2 (inducible)	Enzyme	Knockout study	Decreased inflammatory sensitivity (zymosan; thermal)	Mouse	Guhring et al.	2000	https://doi.org/10.1523/jneurosci.20-17-06714.2000
Nptx1	Neuronal pentraxin 1	Regulatory protein	1) Knockout study 2) Pharmacological study Lentiviral-mediated silencing of NP1 in RVM	1/2) Decreased neuropathic sensitivity (SNI; mechanical)	Mouse	Zapata et al.	2012	https://doi.org/10.1523/jneurosci.2730-12.2012
Npy	Neuropeptide Y	Neuropeptide	Knockout study	Decreased baseline sensitivity (thermal)	Mouse	Bannon et al.	2000	https://doi.org/10.1016/s0006-8993(00)02285-x
Npy1r	Neuropeptide Y receptor Y1	G protein-coupled receptor	Knockout study	Increased neuropathic sensitivity (SNL; mechanical)	Mouse	Shi et al.	2006	https://doi.org/10.1016/j.neuroscience.2006.02.009
Nrg1	Neurelugin-1	Growth factor	Conditional knockout	No change baseline sensitivity (mechanical, thermal and cold) Decreased baseline sensitivity (tail pressure) – age-dependant	Mouse	Fricker et al.	2009	https://doi.org/10.1523/jneurosci.6053-08.2009
Ntrk1	Tropomyosin receptor kinase A / Neurotrophic tyrosine kinase receptor type 1	Enzyme-linked receptor	Knockout study	Decreased baseline sensitivity (mechanical and thermal) Decreased inflammatory sensitivity (CFA; mechanical) Increased neuropathic autonomy (nerve injury)	Mouse	Smeyne et al.	1994	https://doi.org/10.1038/368246a0
Ntsr1	Neurotensin type 1 receptor	G protein-coupled receptor	Knockout study	No change inflammatory sensitivity (formalin) Decreased analgesia (morphine) – on formalin-evoked behavior	Mouse	Roussy et al.	2010	https://doi.org/10.1016/j.neuroscience.2010.08.016
Ntsr2	Neurotensin receptor 2	G protein-coupled receptor	Knockout study	Decreased baseline sensitivity (thermal)	Mouse	Maeno et al.	2004	https://doi.org/10.1016/j.brainres.2003.11.039
Oprd1	delta-opioid receptor	G protein-coupled receptor	Knockout study	Increased baseline sensitivity (mechanical) Increased inflammatory sensitivity (formalin)	Mouse	Martin et al.	2003	https://doi.org/10.1046/j.1460-9568.2003.02482.x
Oprd1	delta-opioid receptor	G protein-coupled receptor	Joint effect (knockout/pharmacological study) 1) DOR agonist SNC80 in DOR cKO 2) DOR agonist ADL5747 in DOR cKO 3) DOR agonist ADL5859 in DOR cKO	Decreased analgesic effect (CFA; mechanical) Decreased analgesic effect (SNL; mechanical)	Mouse	Nozaki et al.	2012	https://doi.org/10.1124/jpet.111.188987
Oprd1	delta-opioid receptor	G protein-coupled receptor	Joint effect (knockout/pharmacological study) 1) DOR agonist SNC80 in DOR KO 2) DOR agonist ADL5747 in DOR KO 3) DOR agonist ADL5859 in DOR KO	Decreased analgesic effect (CFA; mechanical) Decreased analgesic effect (SNL; mechanical)	Mouse	Nozaki et al.	2012	https://doi.org/10.1124/jpet.111.188987
Oprk1	kappa-opioid receptor	G protein-coupled receptor	Knockout study	Increased baseline sensitivity (thermal)	Mouse	Martin et al.	2003	https://doi.org/10.1046/j.1460-9568.2003.02482.x
Oprk1	kappa-opioid receptor	G protein-coupled receptor	Knockout study	Decreased analgesic response (ORk-agonist; mechanical and thermal; forced swim stress)	Mouse	McLaughlin et al.	2003	https://doi.org/10.1523/JNEUROSCI.23-13-05674.2003
Oprk1	kappa-opioid receptor	G protein-coupled receptor	1) Knockout study 2) Pharmacological study KOPr antagonist norbinaltorphimine (norBNI)	1/2) Decreased analgesic response (KOPr agonist U69593) 1/2) Increased inflammatory sensitivity (CFA; mechanical and thermal)* *Also increased mechanical sensitivity in non-injected paw	Mouse	Schepers et al.	2008	https://doi.org/10.1016/j.pain.2008.01.023
Oprk1	kappa-opioid receptor	G protein-coupled receptor	Pharmacological study KOPr antagonist norbinaltorphimine (norBNI)	Decreased analgesic response (KOPr agonist U69593) Increased inflammatory sensitivity (CFA; mechanical and thermal)* *Also increased mechanical sensitivity in non-injected paw	Rat	Schepers et al.	2008	https://doi.org/10.1016/j.pain.2008.01.023
Oprk1	kappa-opioid receptor	G protein-coupled receptor	Knockout study	Increased chemical sensitivity (acetic acid-induced writing) Decreased analgesic response (ORk-agonist; mechanical and thermal; forced swim stress)	Mouse	Simonin et al.	1998	https://doi.org/10.1093/emboj/17.4.886
Oprm1	mu-opioid receptor	G protein-coupled receptor	1) Conditional knockout study 2) Phramacological study BBB-impermeable MOR antagonist MNB	1) Decreased OIH (morphine; mechanical and thermal) 1) Decreased analgesic response (intrathecal morphine) – spinal opioid antinociception results from presynaptic MOR signaling 1) No change analgesic response (subcutaenous morphine) 1/2) Decreased antinociceptive tolerance (morphine) 2) No change analgesic response (morphine)	Mouse	Corder et al.	2017	https://doi.org/10.1038/nm.4262
Oprm1	mu-opioid receptor	G protein-coupled receptor	Knockout study	No OIH (morphine)	Mouse	Corder et al.	2017	https://doi.org/10.1038/nm.4262
Oprm1	mu-opioid receptor	G protein-coupled receptor	Knockout study	Decreased analgesic response (morphine; mechanical) Decreased analgesic response (𝛅-opioid agonist DPDPE; mechanical) No change analgesic response (𝛋-opioid agonist U50488H; mechanical) – mechanism independent of 𝛍-opioid receptor system	Mouse	Fuchs et al.	1999	https://doi.org/10.1016/S0006-8993(99)01060-4
Oprm1	mu-opioid receptor	G protein-coupled receptor	1) Knockout study 2) Pharmacological study Non-specific opioid antagonist naloxone	1/2) Decreased short-duration physical activity-induced analgesia (mechanical)	Mouse	Lima et al.	2017	https://doi.org/10.1097/j.pain.0000000000000967
Oprm1	mu-opioid receptor	G protein-coupled receptor	Knockout study	Increased neuropathic sensitivity (nerve injury; mechanical)	Mouse	Mansikka et al.	2004	https://doi.org/10.1097/00000542-200404000-00022
Oprm1	mu-opioid receptor	G protein-coupled receptor	Knockout study	Increased baseline sensitivity (mechanical) Increased inflammatory sensitivity (formalin)	Mouse	Martin et al.	2003	https://doi.org/10.1046/j.1460-9568.2003.02482.x
Oprm1	mu-opioid receptor	G protein-coupled receptor	Knockout study	Increased baseline sensitivity (thermal) Decreased analgesic response (morphine; mechanical and thermal)	Mouse	Matthes et al.	1996	https://doi.org/10.1038/383819a0
Oprm1	mu-opioid receptor	G protein-coupled receptor	Knockout study	Increased baseline sensitivity (thermal) Decreased analgesic response (morphine; mechanical and thermal)	Mouse	Sora et al.	1997	https://doi.org/10.1073/pnas.94.4.1544
Oprm1	mu-opioid receptor	G protein-coupled receptor	Conditional knockout study	No change baseline sensitivity (mechanical, thermal and cold) No change chemical sensitivity (capsaicin, acetic acid) No change inflammatory senstivity (CFA; mechanical and thermal) No change morphine-induced antinocieption and tolerance (mechanical, thermal, and acetic acid) [acute pain; comparable analgesia to control] Decreased morphine-induced antinociception (CFA; mechanical and thermal) Dec…	Mouse	Weibel et al.	2013	https://doi.org/10.1371/journal.pone.0074706
Oprm1	mu-opioid receptor	G protein-coupled receptor	Knockout study	Increased baseline sensitivity (mechanical) – Von Frey only Increased baseline sensitivity (thermal) – hot plate only No change baselinse sensivity (mechanical) – tail pressure No change baseline sensitvity (thermal) – heat tail immersion, tail flick and Hargreaves [i.e., all other tests] No change baseline sensitvity (cold) No change chemical senstivitiy (capsaicin, acetic acid)	Mouse	Weibel et al.	2013	https://doi.org/10.1371/journal.pone.0074706
Osm	Oncostatin M	Cytokine	Knockout study	Decreased baseline sensitivity (mechanical and thermal) Decreased chemical sensitivity (acetic acid and MgSO4-induced writhing; formalin, capsaicin	Mouse	Morikawa et al.	2004	https://doi.org/10.1523/jneurosci.4975-03.2004
P2rx3	Purinergic recpetor P2X, ligand-gated ion channel, 3	Ion channel	Knockout study	Increased baseline senstivity (thermal)	Mouse	Shimizu et al.	2005	https://doi.org/10.1016/j.pain.2005.03.030
P2rx7	Purinergic receptor P2X, ligand-gated ion channel, 7	Ion channel	Knockout study	No change baseline sensitivity (mechanical and thermal) Decreased inflammatory sensitivity (CFA; mechanical and thermal) Decreased neuropathic sensitivity (PSNL; mechanical and thermal)	Mouse	Chessel et al.	2005	https://doi.org/10.1016/j.pain.2005.01.002
P2rx7	Purinergic receptor P2X, ligand-gated ion channel, 7	Ion channel	Joint study (knockout/pharmacological study) P2X7R antagonist Brilliant Blue G in P2rx7 KO	Decreased analgesia (thermal) – after NTG injection (migraine model)	Mouse	Gölöncsér and Sperlágh	2014	https://doi.org/10.1186/1129-2377-15-24
P2rx7	Purinergic receptor P2X, ligand-gated ion channel, 7	Ion channel	Genome-wide association study	No change baseline senstivity (mechanical) Decreased neuropathic senstivity (SNI; mechanical)	Mouse	Sorge et al.	2012	https://doi.org/10.1038/nm.2710
P2RX7	Purinergic receptor P2X, ligand-gated ion channel, 7	Ion channel	Genome-wide association study	Decreased inflammatory senstivity (osteoarthritis; chronic pain) Decreased neuropathic senstivity (mastectomy; chronic pain)	Human	Sorge et al.	2012	https://doi.org/10.1038/nm.2710
P2ry12	Purinergic receptor P2Y12	G protein-coupled receptor	1) Knockout study 2) Pharmacological study P2Y12R antagonists (6 in total)	1) Decreased baseline sensitivity (thermal) 1) Decreased inflammatory sensitivity (CFA; mechanical) 1) Decreased neuropathic sensitivity (PSNL; mechanical) 2) Decreased baseline sensitivity (thermal) – dose dependent [all except reactive blue 2, cangrelor] 2) Decreased inflammatory sensitivity (CFA; mechanical) – dose dependent [all] 2) Decreased neuropathic sensitivity (PSNL; mechanical) – dose …	Mouse	Horváth et al.	2014	https://doi.org/10.1016/j.nbd.2014.06.011
painless	painless (Drosophila TRP ion channel)	Ion channel	Genetic screen	Decreased nociceptive response (mechanical and thermal)	Drosophila	Tracey et al.	2003	https://doi.org/10.1016/S0092-8674(03)00272-1
Panx1	Pannexin 1	Membrane protein	1) Knockout study 2) Conditional knockout study – glia 3) Conditional knockout study – neurons	1) Decreased inflammatory sensitivity (CFA; mechanical) 2) Decreased inflammatory sensitivity (CFA; mechanical) – completely prevented hypersensitivity 3) Decreased baseline sensitivity (mechanical) 3) Decreased inflammatory sensitivity (CFA; mechanical)	Mouse	Hanstein et al.	2016	https://doi.org/10.1038/srep38266
Pde10a	Phosphodiesterase-10A	Enzyme	Knockout study In C57 mice	No change baseline sensitivity (thermal)	Mouse	Siuciak et al.	2008	https://doi.org/10.1016/j.neuropharm.2007.10.009
Pdyn	Prodynorphin / Proenkephalin B	Hormone	Joint effect study (knockout/pharmacological study) 1) Kappa-opioid receptor antagonist nor-BNI in Prodynorphin KO 2) Cannabinoid receptor antagonist SR141716A in Prodynorphin KO	1) Decreased antinociception (U50,488H) 2) Decreased antinociception (WIN 55,212-2 and [DELTA]9-THC)	Mouse	Gardell et al.	2002	https://doi.org/10.1016/s0304-3959(02)00173-2
Pdyn	Prodynorphin / Proenkephalin B	Hormone	Knockout study	Increased baseline sensitivity (thermal) Increased inflammatory sensitivity (formalin) Decreased neuropathic sensitivity (nerve injury; mechanical and thermal)	Mouse	Wang et al.	2001	https://doi.org/10.1523/jneurosci.21-05-01779.2001
Pdyn	Prodynorphin / Proenkephalin B	Hormone	Knockout study	Decreased analgesic response (THC; mechanical and thermal)	Mouse	Zimmer et al.	2001	https://doi.org/10.1523/JNEUROSCI.21-23-09499.2001
Penk1	Preproenkephalin 1	Hormone	Knockout study	Decreased analgesic response (nicotine; mechanical and thermal)	Mouse	Berrendero et al.	2005	https://doi.org/10.1523/jneurosci.3008-04.2005
Penk1	Preproenkephalin 1	Hormone	Knockout study 1) Penk1 KO in C57BL/6J mice 2) Penk1 KO in DBA/2J mice	1/2) Increased baseline sensitivity (thermal) – first sign of discomfort 1/2) Increased baseline sensitivity (thermal) – jump response 1) Increased anxiety (light-darktest , startle response test) 2) Increased anxiety (zero-maze test, social interaction test) 2) Increased chemical sensitivity (acetic acid; writhing) 2) Increased opioid-dependent stress-induced analgesia (warm-water)	Mouse	Bilkei-Gorzo et al.	2004	https://doi.org/10.1007/s00213-004-1904-9
Penk1	Preproenkephalin 1	Hormone	Knockout study	Increased baseline sensitivity (thermal) Decreased chemical sensitivity (formalin) – due to lack of opioid receptors	Mouse	Konig et al.	1996	https://doi.org/10.1038/383535a0
Per2	Period circadian regulator 2	Regulatory protein	Knockout study	Decreased inflammatory-induced circadian fluctuation (formalin) – acute phase	Mouse	Zhang et al.	2012	https://doi.org/10.1097/ALN.0b013e31825b4fc1
Pip5k1c	Phosphatidylinositol 4-phosphate 5-kinase type-1 gamma	Enzyme	Conditional knockout study 1) Pip51kc cKO – DRG, spinal cord and brain 2) Pip5k1c cKO – DRG	1a) No change baseline sensitivity (mechanical and thermal) 1b) No change inflammatory sensitivity (CFA; mechanical and thermal)* 2a) No change baseline sensitivity (mechanical and thermal) 2b) No change inflammatory sensitivity (CFA; mechanical and thermal) *Faster recovery to baseline withdrawal latencies and thresholds	Mouse	Loo and Zylka	2017	https://doi.org/10.1177%2F1744806917737907
Pirt	Phosphoinositide-interacting regulator of transiet receptor potential channels	Membrane protein	Knockout study	Decreased baseline senstivity (thermal) No change baseline senstivity (mechanical) Decreased chemical sensitivity (capsaicin; paw licking) No change inflammatory sensitivity (acid, mustard oil; paw licking)	Mouse	Kim et al.	2008	https://doi.org/10.1016/j.cell.2008.02.053
Plcb3	Phospholipase C beta 3	Enzyme	Knockout study	Increased analgesic response (morphine; tail flick)	Mouse	Xie et al.	1999	https://doi.org/10.1073/pnas.96.18.10385
Plp1	Proteolipid protein 1	Membrane protein	Knockout study	Thermal hyperalgesia (tail flick) No thermal allodynia (place preference)	Mouse	Petit et al.	2014	https://doi.org/10.1016/j.nbd.2014.01.005
Pnoc	Prepronociceptin	Neuropeptide	Knockout study	Increased baseline sensitivity (thermal) Increased chemical sensitivity (capsaicin) Increased algogenic sensitivity (Bradykinin- and substance P; flexor response)	Mouse	Inoue et al.	2003	https://doi.org/10.1124/jpet.103.049361
Pnoc	Prepronociceptin	Neuropeptide	Knockout study	Increased analgesic response (morphine, swim-stress; mechanical)	Mouse	Koster et al.	1999	https://doi.org/10.1073/pnas.96.18.10444
Pnoc	Prepronociceptin	Neuropeptide	Knockout study	Increased analgesic response (morphine, swim-stress; mechanical)	Mouse	Ueda et al.	1997	https://doi.org/10.1016/s0304-3940(97)00832-x
Pomc	𝛍-opioid peptide 𝛃-endorphin	Neuropeptide	Knockout study	No change thermal sensitivity or pain-like behavior induced by intrathecal PDBu treatment (PKC activator) Reversed suppression of morphine reward by intrathecal PDBu treatment (PKC activator)	Mouse	Niikura et al.	2008	https://doi.org/10.1016/j.neulet.2007.12.042
Pomc	𝛍-opioid peptide 𝛃-endorphin	Neuropeptide	Knockout study	No change neuropathic sensitivity (pSNL; mechanical and thermal) Decreased morphine tolerance (pSNL)	Mouse	Petraschka et al.	2007	https://doi.org/10.1016/j.neuroscience.2007.03.029
Ppara	Peroxisome proliferator-activated receptor alpha	Transcription factor	Knockout study	Increased baseline sensitivity (mechanical, thermal and cold) Increased chemical sensitivity (acetic acid; writhing) Increased neuropathic sensitivity (SNI; mechanical, thermal and cold)	Mouse	Ruiz-Medina et al.	2012	https://doi.org/10.1007/s00213-012-2662-8
Ppp1r14c	Protein phosophotase 1 regulatory subunit 14C	Enzyme	Knockout study Recombinant KEPI KO (to avoid confound of allelic differences at Oprm1)	Normal analgesic response (morphine; tail flick and hot plate) Accelerated analgesic tolerance (morphine; hot plate) Attenauted morphine reward (conditioned place preference)	Mouse	Drgonova et al.	2010	https://doi.org/10.1016/j.neuroscience.2009.10.007
Prdm12	PR homology domain-containing member 12	Transcription factor	Whole exome-sequencing	Congenital insensitivity to pain	Human	Kokotovic et al.	2021	https://doi.org/10.3389/fnmol.2021.720973
Prdm12	PR homology domain-containing member 12	Transcription factor	1) Knockout study Conditional knockout study 2a) Embryonic cKO – neural crest 2b) Embryonic cKO – DRG 2c) Adult cKO – DRG	1) Neonatal lethal 2a) Neonatal lethal 2b) Increased mortality; survivors exhibited corneal abrasions and facial scarring (similar to PRDM12-CIP patients) 2b) Decreased chemical sensitivity (capsaicin) 2c) Decreased chemical sensitivity (capsaicin)	Mouse	Kokotovic et al.	2021	https://doi.org/10.3389/fnmol.2021.720973
Prdm12	PR homology domain-containing member 12	Transcription factor	1) Knockout study Conditional knockout study 2a) Embryonic cKO 2b) Adult cKO	1) Neonatal lethal 2a) Decreased baseline sensitivity (mechanical, cold) 2a) Decreased chemical sensitivity (capsaicin) 2a) Decreased itch response (chloroquine, histamine) 2a) No change thermal sensitivity* 2b) No change baseline sensitivity (mechanical, thermal, cold) 2b) No change chemical sensitivity (capsaicin, formalin) 2b) No change inflammatory sensitivity (CFA; mechanical and thermal) 2b…	Mouse	Landy et al.	2021	https://doi.org/10.1016/j.celrep.2021.108913
Prkar1b	Protein kinase cAMP-dependent type I regulatory subunit beta	Enzyme	Knockout study	Decreased inflammatory sensitivity (formalin, PGE2; thermal)	Mouse	Malberg et al.	1997	https://doi.org/10.1523/jneurosci.17-19-07462.1997
Prkcg	Protein kinase C gamma type	Enzyme	Knockout study	Increased analgesic response and decreased OIH (fentanyl paw pressure and formalin analgesia/hyperalgesia)	Mouse	Celerier et al.	2004	https://doi.org/10.1016/j.neuropharm.2003.08.008
Prkcg	Protein kinase C gamma type	Enzyme	Knockout study	Decreased neuropathic sensitivity (PSNL; mechanical and thermal)	Mouse	Malmberg et al.	1997	https://doi.org/10.1126/science.278.5336.279
Prkcg	Protein kinase C gamma type	Enzyme	Knockout study	Decreased inflammatory sensitivity (formalin) Decreased neuropathic sensitivity (nerve injury; mechanical and thermal)	Mouse	Malmberg et al.	1997	https://doi.org/10.1126/science.278.5336.279
Prkg1	cGMP-dependent protein kinase 1, alpha isozyme	Enzyme	Conditional knockout study	Decreased inflammatory sensitivity (formalin) – phase 2 only Decreased inflammatory sensitivity (CFA; mechanical) Decreased chemical sensitivity (capsaicin, acidic saline; mechanical)	Mouse	Luo et al.	2012	https://doi.org/10.1371/journal.pbio.1001283
Prlr	Prolactin receptor	Enzyme-linked receptor	Conditional knockout study	Decreased nociceptive sensitivity (CGRP; mechanical) – migrane model* *Tested in female mice only	Mouse	Avona et al.	2021	https://doi.org/10.1002/ana.26070
Prlr	Prolactin receptor	Enzyme-linked receptor	Pharmacological study Prlr antagonist delta-1-9-G129R-hPRL	Decreased nociceptive sensitivity (CGRP; mechanical) – migrane model* *Tested in female mice only	Rat	Avona et al.	2021	https://doi.org/10.1002/ana.26070
Prlr	Prolactin receptor	Enzyme-linked receptor	Knockout study 1) PRLR-L 2) PRLR-L and PRLR-S Pharmacological study 3) PRL inhibitor cabergoline	1) Increased baseline sensitivity (mechanical)* 2) No change neuropathic sensitivity (SNI; mechanical) 2/3) Decreased opioid-induced hyperalgesia (morphine)* *Female mice only	Mouse	Chen et al.	2020	https://doi.org/10.1126/scitranslmed.aay7550
Prok2	Prokineticin 2	Regulatory protein	Knockout study	Decreased baseline sensitivity (thermal) Decreased chemical sensitivity (formalin, capsaicin; acetic acid and MgSO4-induced writhing)	Mouse	Hu et al.	2006	https://dx.doi.org/10.1186%2F1744-8069-2-35
Prokr1	Prokineticin receptor 1	G protein-coupled receptor	Knockout study	Decreased baseline sensitivity (mechanical and thermal) Decreased chemical sensitivity (capsaicin; acetic acid-induced writhing) Decreased inflammatory sensitivity (mustard oil, CFA; thermal)	Mouse	Negri et al.	2006	https://doi.org/10.1523/jneurosci.5403-05.2006
Prrx1	Paired related homeobox 1	Transcription factor	Knockout study	Decreased baseline sensitivity (mechanical and thermal) Decreased chemical sensitivity (formalin, capsaicin)	Mouse	Chen et al.	2001	https://doi.org/10.1016/s0896-6273(01)00341-5
Prx	Periaxin	Regulatory protein	Knockout study	Increased baseline sensitivity (mechanical and thermal)	Mouse	Gillespie et al.	2000	https://doi.org/10.1016/s0896-6273(00)81184-8
Ptger1	Prostaglandin E2 receptor 1	G protein-coupled receptor	Knockout study	Decreased inflammatory sensitivity (PGE2; mechanical)* No change inflammatory sensitivity (NMDA, L-arginine, SNP; mechanical) No change inflammatory sensitivity (formalin; biting/licking) *Spinal EP1 receptors involved in PGE2-induced allodynia	Mouse	Minami et al.	2001	https://doi.org/10.1038/sj.bjp.0704092
Ptger3	Prostaglandin E2 receptor 3	G protein-coupled receptor	1) Knockout study 2) Pharmacological study EP3 agonist ONO-AE-248	1) No change inflammatory sensitivity (PGE2, NMDA, L-arginine, SNP; mechanical) 1) Monophasic inflammatory sensitivity at narrower range of dosages (PGE2; thermal)* 1) No change inflammatory sensitivity (formalin; biting/licking) 2) Decreased inflammatory sensitivity (thermal)* *Spinal EP3 receptors involved in hyperalgesia induced by low doses of PGE2	Mouse	Minami et al.	2001	https://doi.org/10.1038/sj.bjp.0704092
Ptgir	Prostacyclin receptor / Prostaglandin I2 receptor	G protein-coupled receptor	Knockout study	Decreased chemical sensitivity (acetic acid-induced writing)	Mouse	Murata et al.	1997	https://doi.org/10.1038/41780
Ptn	Pleiotrophin / Heparin-binding growth factor 8	Growth factor	Joint effect (knockout/pharmacological study) Adra2a agonist clonidine in PTN KO	No difference clonidine-induced analgesia compared to WT (hot plate) Increased clonidine-induced analgesia (tail immersion)	Mouse	Vicente-Rodríguez et al.	2013	https://doi.org/10.1016/j.pbb.2013.07.013
Ptpn5	Protein tyrosine phosphatase non-receptor type 5 / Striatal-enriched protein tyrosine phosphatase	Enzyme	1) Knockout study 2) Pharmagoclogical study STEP inhibitor TC-2153	Increased baseline sensitivity (mechanical and thermal)	Mouse	Azkona et al.	2016	https://doi.org/10.1097/j.pain.0000000000000329
Rag1	Recombination activating gene 1	Enzyme	Knockout study	Decreased baseline sensitivity (thermal)	Mouse	Kleinschnizt et al.	2006	https://doi.org/10.1016/j.expneurol.2006.03.014
Rest	Repressor element 1-silencing transcription factor / Neuron-restrictive silencer factor	Transcriptional repressor	Conditional knockout study	Decreased inflammatory sensitivity (CFA; mechanical, thermal and cold) – completely absent Decreased neuropathic sensitivity (SNI, PSNL; mechanical)	Mouse	Zhang et al.	2019	https://doi.org/10.1097/j.pain.0000000000001633
Rgs9	Regulator of G protein signaling 9-2	Regulatory protein	Knockout study	Decreased neuropathic sensitivity (SNI; mechanical and thermal) – only observed at early time points Increased neuropathic anxiety (SNI; open field test) Increased neuropathic depresion (SNI; forced swim test)	Mouse	Terzi et al.	2014	https://doi.org/10.1016/j.nlm.2014.08.005
RluA-1	RluA pseudouridine synthase 1	Enzyme	Knockdown study RNAi	Increased nociceptive sensitivity (mechanical and thermal)	Drosophila	Song et al.	2020	https://doi.org/10.1534/g3.120.401767
RluA-1 and RluA-2	RluA pseudouridine synthase 1 and RluA pseudouridine synthase 2	Enzyme	Double dnockdown study RNAi	Increased nociceptive sensitivity (thermal)* *No more severe than either individual mutant, indicating that RluA-1 and RluA-2 have non-redundant functional roles and may function in the same molecular pathway	Drosophila	Song et al.	2020	https://doi.org/10.1534/g3.120.401767
RluA-2	RluA pseudouridine synthase 2	Enzyme	Knockdown study RNAi	Increased nociceptive sensitivity (thermal)	Drosophila	Song et al.	2020	https://doi.org/10.1534/g3.120.401767
Runx1	Runt-related transcription factor 1	Transcription factor	Conditional knockout study	No change baseline senstivity (mechanical) Decreased baseline sensitivity (thermal and acetone) Decreased chemical sensitivity (capsaicin) Decreased inflammatory sensitivity (CFA; mechanical) Decreased neuropathic sensitivity (SNI; mechanical)	Mouse	Chen et al.	2006	https://doi.org/10.1016/j.neuron.2005.10.036
S100a10	S100 calcium binding protein A10	Regulatory protein	Knockout study	Decreased baseline sensitivity (mechanical) Decreased neuropathic sensitivity (nerve injury; mechanical)	Mouse	Foulkes et al.	2006	https://doi.org/10.1523/jneurosci.1997-06.2006
Samr1	Sterile alpha and TIR motif containing 1	Enzyme	Knockout study	Decreased chemical sensitivity (paclataxel; thermal) – chemotherapy induced peripheral neuropathy model Decreased neuropathic sensitivity (high fat diet; thermal) – putative metabolic neuropathy model (diabetes)	Mouse	Turkiew et al.	2017	https://doi.org/10.1111/jns.12219
Sarm1	Sterile alpha and TIR motif containing 1	Enzyme	Knockout study	Increased neuropathic sensitivity (streptozotocin; mechanical and thermal) – diabetes model	Mouse	Cheng et al.	2019	https://doi.org/10.2337/db18-1233
Sarm1	Sterile alpha and TIR motif containing 1	Enzyme	Knockout study	Decreased neuropathic sensitivity (vincristine; mechanical and thermal)	Mouse	Geisler et al.	2016	https://doi.org/10.1093/brain/aww251
Sarm1	Sterile alpha and TIR motif containing 1	Enzyme	Knockout study	Decreased neuropathic sensitivity (oxalplatin; mechanical and cold)	Mouse	Gould et al.	2021	https://doi.org/10.1016/j.expneurol.2021.113607
Sch1	SHC-transforming protein 1	Regulatory protein	Knockout study	Decreased baseline sensitivity (thermal) Decreaed emotionality (stretched-attend posture, open field test)	Mouse	Berry et al.	2008	https://doi.org/10.1016/j.exger.2007.10.016
Scn10a	Sodium channel, voltage gated (Nav1.8)	Ion channel	Conditional knockout study	No change baseline sensitivity (thermal) Decreased baseline senstivity (mechanical) Decreased inflammatory sensitivity (careggenan, CFA, formalin, NGF; mechanical and thermal)	Mouse	Abrahamsen et al.	2008	https://doi.org/10.1126/science.1156916
Scn10a	Sodium channel, voltage gated (Nav1.8)	Ion channel	Knockout study Nav1.8-Cre HET only	No change baseline sensitivity (mechanical and thermal) – validation of model for cKO studies	Mouse	Agarwal et al.	2004	https://doi.org/10.1002/gene.20010
Scn10a	Sodium channel, voltage gated (Nav1.8)	Ion channel	Knockout study	Decreased baseline sensitivity (mechanical and thermal) Decreased inflammatory sensitivity (caraggenan; thermal) Decreased chemical sensitivity (capsaicin and mustard oil-induced writhing)	Mouse	Akopian et al.	1999	https://doi.org/10.1038/9195
Scn10a	Sodium channel, voltage gated (Nav1.8)	Ion channel	Knockout study	Decreased chemical sensitivity (capsaicin and mustard oil-induced writhing)	Mouse	Laird et al.	2002	https://doi.org/10.1523/jneurosci.22-19-08352.2002
Scn10a	Sodium channel, voltage gated (Nav1.8)	Ion channel	Knockout study Nav1.8-Cre HET only	No change baseline sensitivity (chemical and thermal) No change neuropathic sensitivity (SNL; mechanical and thermal)	Mouse	Stirling et al.	2005	https://doi.org/10.1016/j.pain.2004.08.015
Scn10a	Sodium channel, voltage gated (Nav1.8)	Ion channel	Knockout study	Decreased baseline sensitivity (mechanical and cold)	Mouse	Zimmermann et al.	2007	https://doi.org/10.1038/nature05880
Scn11a	Sodium channel, voltage gated (Nav1.9)	Ion channel	Knockout study	No change baseline senstivity (mechanical and thermal) Decreased inflammatory senstivity (PGE2, IL-1𝛃, bradykinin, capsaicin; mechanical) Decreased inflammatory sensitivity (PGE2, IL-1𝛃, P2X3 agonist, P2Y agonist, CFA; thermal) No change inflammatory senstivity (CFA; mechanical) No change inflammatory senstivity (NGF; mechanical and thermal)	Mouse	Amaya et al.	2006	https://doi.org/10.1523/JNEUROSCI.4015-06.2006
Scn11a	Sodium channel, voltage gated (Nav1.9)	Ion channel	Knockout study	Decreased chemical sensitivity (nitric oxide; mechanical) – following sumatriptan to model MOH* *No photophobia and phonophobia	Mouse	Bonnet et al.	2019	https://doi.org/10.1038/s41467-019-12197-3
Scn11a	Sodium channel, voltage gated (Nav1.9)	Ion channel	Knockdown study Antisense ODN	Decreased inflammatory sensitivity (carrageenan; mechanical and thermal)	Rat	Lolignier et al.	2011	https://doi.org/10.1371/journal.pone.0023083
Scn11a	Sodium channel, voltage gated (Nav1.9)	Ion channel	Knockout study	No change baseline sensitivity Decreased inflammatory sensitivity (carrageenan, CFA; mechanical and thermal) Decreased inflammatory senstiivity (formalin)	Mouse	Lolignier et al.	2011	https://doi.org/10.1371/journal.pone.0023083
Scn11a	Sodium channel, voltage gated (Nav1.9)	Ion channel	Knockdown study Antisense ODN	Decreased baseline sensitivity (cold) Decreased neuropathic sensitivity (oxalplatin; cold)	Rat	Lolignier et al.	2015	https://doi.org/10.1016/j.celrep.2015.04.027
Scn11a	Sodium channel, voltage gated (Nav1.9)	Ion channel	Knockout study	Decreased baseline sensitivity (cold) Decreased neuropathic sensitivity (oxalplatin; cold)	Mouse	Lolignier et al.	2015	https://doi.org/10.1016/j.celrep.2015.04.027
Scn11a	Sodium channel, voltage gated (Nav1.9)	Ion channel	Knockout study	Decreased inflammatory sensitivity (carrageenan, CFA, PGE2; thermal) Decreased inflammatory senstivity (formalin) – 2nd phase No change inflammatory sensitivity (CFA; mechanical) No change neuropathic sensitivity (PSNL; mechanical)	Mouse	Priest et al.	2005	https://doi.org/10.1073/pnas.0501549102
Scn3a	Sodium channel, voltage gated (Nav1.3)	Ion channel	Conditional knockout study	No change neuropathic sensitivity (L5 ligation; mechanical)	Mouse	Nassar et al.	2006	https://doi.org/10.1186%2F1744-8069-2-33
Scn3a	Sodium channel, voltage gated (Nav1.3)	Ion channel	Knockout study	No change baseline sensitivity (mechanical and thermal) No change inflammatory sensitivity (formalin) No change inflammatory sensitivity (Cfa; mechanical and thermal) No change neuropathic sensitivity (L5 ligation; mechanical)	Mouse	Nassar et al.	2006	https://doi.org/10.1186%2F1744-8069-2-33
Scn9a	Sodium channel, voltage gated (Nav1.7)	Ion channel	Conditional knockout study	Decreased baseline sensitivity (mechanical and thermal)	Mouse	Hoffmann et al.	2018	https://doi.org/10.1097/j.pain.0000000000001119
Scn9a	Sodium channel, voltage gated (Nav1.7)	Ion channel	Conditional knockout study	Reversal of analgesia (naloxone; mechanical and thermal)	Mouse	Minett et al.	2015	https://doi.org/10.1038/ncomms9967
Scn9a	Sodium channel, voltage gated (Nav1.7)	Ion channel	Conditional knockout study	Decreased baseline sensitivity (mechanical and thermal) Decreased inflammatory sensitivity (CFA; mechanical) Decreased inflammatory sensitivity (formalin, carrageenan; thermal)	Mouse	Nasser et al.	2004	https://doi.org/10.1073/pnas.0404915101
Scn9a	Sodium channel, voltage gated (Nav1.7)	Ion channel	Conditional knockout study	Decreased baseline sensitivity (thermal, mechanical escape threshold) No change baseline sensitivity (mechanical, electricity) Decreased chemical sensitivity (capsaicin, acetic acid) Decreased inflammatory sensitivity (formalin; licking) Decreased inflammaotry sensitivity (pruritogens; scratching)	Mouse	Shields et al.	2018	https://doi.org/10.1523/JNEUROSCI.1049-18.2018
Scn9a and Oprd1	Sodium channel, voltage gated (Nav1.7) and 𝛅opioid receptor	Ion channel and G protein-coupled receptor	Joint effect (double knockout) Nav1.7 cKO + DOR KO	Decreased analgesia compared to Nav1.7-null (thermal) – small compared to naloxone	Mouse	Pereira et al.	2018	https://doi.org/10.12688/wellcomeopenres.14687.1
Scn9a and Oprd1 and Oprk1 and Oprm1	Sodium channel, voltage gated (Nav1.7), 𝛅-opioid receptor, 𝛋-opioid receptor and 𝛍-opioid receptor	Ion channel and G protein-coupled receptor	Joint effect (knockout/pharmacological study) 1) non-specific opioid antagonist noxaloxone (MOR KO) 2) non-specific opioid antagonist noxalone (DOR KO) 3) MOR angatonist CTOP (DOR KO) 4) MOR antagonist CTOP w/ KOR antagonist norBNI (DOR KO) 5) KOR antagonist norBNI (DOR KO)	1) Decreased analgesia compared to Nav1.7-null and Nav1.7/MOR double mutant (thermal) – MORs alone do not account for opioid-mediated Nav1.7-null analgesia 2) Decreased analgesia compared to Nav1.7-null and Nav1.7/DOR double mutant (thermal) – DORs alone do not account for opioid-mediated Nav1.7-null analgesia 3) No change decreased analgesia compared to Nav1.7/DOR double mutant treated w/ naloxo…	Mouse	Pereira et al.	2018	https://doi.org/10.12688/wellcomeopenres.14687.1
Scn9a and Oprd1 and Oprm1	Sodium channel, voltage gated (Nav1.7), 𝛅-opioid receptor and 𝛍-opioid receptor	Ion channel and G protein-coupled receptor	Joint affect (triple knockout) Nav1.7 cKO + MOR KO + DOR KO	Decreased analgesia (thermal) – equivalent to naloxone treatment* *MOR and DOR together account for opioid-mediated analgesia in Nav1.7-null mutant mice	Mouse	Pereira et al.	2018	https://doi.org/10.12688/wellcomeopenres.14687.1
Scn9a and Oprm1	Sodium channel, voltage gated (Nav1.7) and 𝛍-opioid receptor	Ion channel and G protein-coupled receptor	Joint effect (double knockout) Nav1.7 cKO + MOR KO	Decreased analgesia compared to Nav1.7-null (thermal) – small compared to naloxone	Moue	Pereira et al.	2018	https://doi.org/10.12688/wellcomeopenres.14687.1
Shank3	SH3 and multiple ankyrin repeat domains 3 / Proline-rich synapse-associated protein 2	Regulatory protein	Knockout study	Increased anxiety (open field) Decreased baseline sensitivity (mechanical and thermal)	Rat	Song et al.	2019	https://doi.org/10.3389/fncel.2019.00111
Slc12a2	Solute carrier family 12, member 2	Ion channel	Knockout study	Decreased baseline sensitivity (thermal)	Mouse	Sung et al.	2000	https://doi.org/10.1523/jneurosci.20-20-07531.2000
Slc12a5	Solute carrier family 12 member 5	Membrane protein	Knockout study	Decreased baseline sensitivity (mechanical and thermal)	Moue	Tornberg et al.	2005	https://doi.org/10.1111/j.1460-9568.2005.03959.x
Slc17a6	Solute carrier family 17 member 6	Membrane protein	Knockout study	Decreased baseline sensitivity (thermal) Decreased inflammatory sensitivity (carrageenan; thermal) Decreased neuropathic sensitivity (nerve injury; mechanical and thermal)	Mouse	Moechars et al.	2006	https://doi.org/10.1523/jneurosci.2556-06.2006
smal	smoke alarm / discoidin domain receptor protein (homolog of mammalian type-I transmembrane receptor tyrosine kinase)	Enzyme-linked receptor	Knockdown study RNAi	Increased nociceptive senstivity (heat)* – noxious heat *Also increased dendrite coverage of laval body wall	Drosophila	Honjo et al.	2016	https://doi.org/10.1016/j.celrep.2016.06.003
smal	smoke alarm / discoidin domain receptor protein (homolog of mammalian type-I transmembrane receptor tyrosine kinase)	Enzyme-linked receptor	Knockout study	Increased nociceptive sensitivity (heat) – hypersalgesia and allodynia* *Both homozygous and HET were tested; while both showed increased sensitivity, HET response was intermediate indicating nociceptive sensitivity sensitivite to gene dosage	Drosophila	Tracey et al.	2021	https://doi.org/10.1101/2021.05.12.443649
Sort1	Neurotensin receptor 3 / Sortilin 1	Membrane protein	Knockout study	Decreased baseline sensitivity (thermal) Decreased chemical sensitivity (acetic acid; writhing)	Mouse	Devader et al.	2016	https://doi.org/10.3389/fnins.2016.00542
Sparc	Secreted protein acidic and cysteine rich / Osteonectin	Regulatory protein	Knockout study	Increased baseline senstivity (cold) – sedentary group Decreased baseline sensitivity (cold) – exercise group	Mouse	Kawarai et al.	2021	https://doi.org/10.1016/j.spinee.2021.06.002
Spp1	Secreted phosphoprotein 1 / Osteopontin	Regulatory protein	Knockout study	Decreased baseline sensitivity (mechanical)	Mouse	Marsh et al.	2007	https://doi.org/10.1097/wnr.0b013e328010d4fa
St8sia1	Alpha-N-acetylneuraminide alpha-2,8-sialyltransferase	Enzyme	Knockout study	Increased baseline sensitivity (mechanical and thermal)	Mouse	Handa et al.	2005	https://doi.org/10.1016/j.pain.2005.06.016
Tac1	Preprotachykinin-1	Neuropeptide	Knockout study	Decreased baseline sensitivity (mechanical) Decreased chemical sensitivity (acetic acid- and MgSO4-induced writing; formalin, capsaicin)	Mouse	Cao et al.	1998	https://doi.org/10.1038/32897
Tac1	Preprotachykinin-1	Neuropeptide	Knockout study	Decreased analgesic response (morphine; tail flick) Decreased morphine tolerance	Mouse	Guan et al.	2005	https://doi.org/10.1016/j.cell.2005.06.010
Tac1	Preprotachykinin-1	Neuropeptide	Knockout study	Decreased chemical sensitivity (acetic acid; writhing) – 2nd phase No change chemical sensitivity (formalin; somatic) No change inflammatory sensitivity (RTX; mechanical) Decreased inflammatory sensitivity (RTX; thermal) Decreased neuropathic sensitivity (PSL; mechanical and cold)	Mouse	Hunyady et al.	2019	https://doi.org/10.1016/j.brainresbull.2019.01.015
Tac1	Preprotachykinin-1	Neuropeptide	1) Knockout study Pharmacological study 2a) SK1 antagonist RP-67580 into WT 2b) NK1-selective agonist SM-SP into Tac1 KO	1) Increased chemical sensitivity (acid; mechanical) 2a) Increased chemical sensitivity (acid; mechanical) 2b) Decreased chemical sensitivity (acid; mechanical)	Mouse	Lin et al.	2012	https://doi.org/10.1073/pnas.1108903108
Tac1	Preprotachykinin-1	Neuropeptide	1) Knockout study 2) Pharmacological study NK-1 reeptor antagonist LY303870	1) Decreased neuropathic sensitivity (incision; mechanical and thermal) 1) Decreased inflammatory sensitivity (IL-6, NGF; mechanical) 2) Decreased neuropathic sensitivity (incision; mechanical)	Mouse	Sahbaie et al.	2009	https://doi.org/10.1016/j.pain.2009.06.037
Tac1	Preprotachykinin-1	Neuropeptide	Knockout study	Decreased inflammatory sensitivity (PAR2 agonist; mechanical and thermal)	Mouse	Vergnolle et al.	2001	https://doi.org/10.1038/89945
Tac1	Preprotachykinin-1	Neuropeptide	Knockout study	No change baseline sensitivity (tail flicking) – spinal or brain stem reflex No change chemical senstivity (acetic acid; writhing) – spinal or brain stem reflex Decreased baseline senstivity (thermal) Decreased inflammatory sensitivity (formalin; paw licking and paw lifting) – supraspinal processing	Mouse	Zimmer et al.	1998	https://doi.org/10.1073/pnas.95.5.2630
Tac4	Tachykinin precursor 4	Neuropeptide	Knockout study	Decreased chemical sensitivity (acetic acid; writhing) – 2nd and 3rd phases Decreased chemical sensitivity (formalin; somatic) – late phase Decreased inflammatory sensitivity (RTX; mechanical and thermal)	Mouse	Hunyady et al.	2019	https://doi.org/10.1016/j.brainresbull.2019.01.015
Tacr1	Tachykinin receptor 1 / Neurokinin 1 receptor / Substance P receptor	G protein-coupled receptor	Knockout study	Decreased inflammatory sensitivity (CFA; mechanical) Decreased inflammatory sensitivity (PAR2 agonist; mechanical and thermal) Decreased analgesic response (cold water-stress, morphine; tail flick)	Mouse	De Felipe et al.	1998	https://doi.org/10.1038/32904
Tacr1	Tachykinin receptor 1 / Neurokinin 1 receptor / Substance P receptor	G protein-coupled receptor	Knockout study	Decreased chemical sensitivity (acetic acid; writhing) – 2nd and 3rd phases No change chemical sensitivity (formalin; somatic) Decreased inflammatory sensitivity (RTX; mechanical and thermal) – 3rd phase	Mouse	Hunyady et al.	2019	https://doi.org/10.1016/j.brainresbull.2019.01.015
Tacr1	Tachykinin receptor 1 / Neurokinin 1 receptor / Substance P receptor	G protein-coupled receptor	Knockout study	Decreased chemical sensitivity (intracolonic capsaicin)	Mouse	Laird et al.	2000	https://doi.org/10.1016/s0306-4522(00)00148-2
Tacr1	Tachykinin receptor 1 / Neurokinin 1 receptor / Substance P receptor	G protein-coupled receptor	Knockout study	Decreased neuropathic sensitivity (nerve injury; mechanical)	Mouse	Mansikka et al.	2000	https://doi.org/10.1006/exnr.1999.7336
Tacr1	Tachykinin receptor 1 / Neurokinin 1 receptor / Substance P receptor	G protein-coupled receptor	Pharmacological study NK-1 receptor antagonist GR205171 and SR140333	Decreased inflammatory sensitivity (PAR2 agonist; mechanical and thermal)	Rat	Vergnolle et al.	2001	https://doi.org/10.1038/89945
Tacr1	Tachykinin receptor 1 / Neurokinin 1 receptor / Substance P receptor	G protein-coupled receptor	Knockout study	Decreased inflammatory sensitivity (PAR2 agonist; mechanical and thermal)	Mouse	Vergnolle et al.	2001	https://doi.org/10.1038/89945
Tbk1	TANK-binding kinase 1	Enzyme	Knockout study	Decreased inflammatory sensitivity (zymosan A; mechanical) Decreased inflammatory sensitivity (formalin) – phase 2	Mouse	Möser et al.	2015	https://doi.org/10.1186/s12974-015-0319-3
Tdag8	T-cell death-associated gene 8	G protein-coupled receptor	Knockout and knockdown study	Decreased inflammatory sensitivity (carrageenan, CFA; mechanical) Decreased chemical sensitivity (dual acid; mechanical) – hyperalgesic priming model	Mouse	Dai et al.	2017	https://doi.org/10.1038/srep41415
Tdag8	T cell death-associated gene 8	G protein-coupled receptor	Knockout study	Decreased inflammatory sensitivity (CFA; mechanical and thermal) – arthritis model	Mouse	Dai et al.	2020	https://doi.org/10.1186/s12974-020-01851-z
Tlr4	Toll-like receptor 4	Enzyme-linked receptor	Knockout study	No change neuropathic allodynia (p-IONX; mechanial and thermal) – vibrissal pad Decreased widespread neuropathic allodynia (p-IONX; mechanical) – hindpaw Decreased neuropathic sensitivity (PSNL; mechanical and thermal) – hindpaw	Mouse	Hu et al.	2018	https://doi.org/10.1097/j.pain.0000000000001100
Tlr4	Toll-like receptor 4	Enzyme-linked receptor	1) Knockout study 2) Pharmacological study TLR4 antagonist TAK-242	1/2) Decreased 48/80-induced light sensitivity – males only	Mouse	Ramachandran et al.	2019	https://doi.org/10.1177%2F1744806919867842
Tlr4	Toll-like receptor 4	Enzyme-linked receptor	Knockout study	Decreased inflammatory sensitivity (irontecan; facial grimace)	Mouse	Wardill et al.	2016	https://doi.org/10.1158/1535-7163.mct-15-0990
Tmem16f	Transmembrane protein with unknown function 16F	Membrane protein	Knockout study	Decreased neuropathic sensitivity (SCI; mechanical and thermal)	Mouse	Zhao and Gao	2019	https://doi.org/10.1016/j.bbrc.2019.07.070
Tmem35a	Transmembrane protein 35a	Membrane protein	1) Knockout study 2) Joint effect (knockout/pharmacological study) 2a) nAChR agonist nicotine in tmem35a KO 2b) nAChR alpha 7-specific agaonist PHA543613 in tmem35a KO	1) Increased baseline sensitivity (mechanical, thermal and cold) 2a) Decreased nictone-induced analgesia (mechanical and thermal) 2b) Decreased PHA54316-induced analgesia (mechanical and thermal)	Mouse	Khasabov et al.	2021	https://doi.org/10.1016/j.neuroscience.2020.12.027
Tnf	Tumor necrosis factor alpha	Cytokine	Knockout study	Decreased inflammatory sensitivity (CFA; TMJ/mechanical)	Mouse	Bai et al.	2019	https://doi.org/10.1007/s12035-018-1076-y
Tnfrsf1a	Tumor necrosis factor receptor 1 / Tumor necrosis factor receptor superfamily member 1a	Membrane protein	Knockout study	No change cancer-associated pain	Mouse	Geis et al.	2010	https://doi.org/10.1016/j.neuroscience.2010.04.022
Tnfrsf1a and Tnfrsf1b	Tumor necrosis factor receptor 1 / Tumor necrosis factor receptor superfamily member 1a and Tumor necrosis factor receptor 2 / Tumor necrosis factor receptor superfamily 1b member	Membrane protein	Joint effect (double knockout study)	Decreased cancer-associated pain (mechanical)* – late postoperative phase Increased spontaneous pain (guarding) – early postoperative phase *Incomplete, signifying other cytokines such as IL-1 may contribute to development of chronic pain	Mouse	Geis et al.	2010	https://doi.org/10.1016/j.neuroscience.2010.04.022
Tnfrsf1b	Tumor necrosis factor receptor 2 / Tumor necrosis factor receptor superfamily member 1b	Membrane protein	Knockout study	Decreased neuropathic sensitivity (tumor-induced; thermal)	Mouse	Constantin et al.	2008	https://doi.org/10.1523/jneurosci.4476-07.2008
Tnfrsf1b	Tumor necrosis factor receptor 2 / Tumor necrosis factor receptor superfamily member 1b	Membrane protein	Knockout study	No change cancer-associated pain	Mouse	Geis et al.	2010	https://doi.org/10.1016/j.neuroscience.2010.04.022
Trpa1	Transient receptor potential ankyrin 1	Ion channel	1) Knockout study 2) Pharmacological study TRPA1 antagonist HC-030031	1/2) No change neuropathic sensitivity (incision; mechanical)	Mouse	Barabas et Stucky	2013	https://doi.org/10.1186/1744-8069-9-9
Trpa1	Transient receptor potential ankyrin 1	Ion channel	Knockout study	No change baseline senstivitiy (acetone cold) Decreased inflammatory sensitivity (mustard oil, bradykinin; mechanical and thermal)	Mouse	Bautista et al.	2006	https://doi.org/10.1016/j.cell.2006.02.023
Trpa1	Transient receptor potential ankyrin 1	Ion channel	Knockout study	No change inflammatory sensitivity (mustard oil, PAR2, TNBS; VMR/mechanical) – colitis model	Mouse	Cattaruzza et al.	2010	https://doi.org/10.1152/ajpgi.00221.2009
Trpa1	Transient receptor potential ankyrin 1	Ion channel	1) Knockout study 2) Conditional knockout study 3) Phamacological study Trpa1 antagonists A-967079 and HC-030031	1/2/3) Decreased neuropathic sensitivity (ischemia/reperfusion; mechanical and cold)	Mouse	De Logu et al.	2020	https://doi.org/10.1016/j.bbi.2020.04.037
Trpa1	Transient receptor potential ankyrin 1	Ion channel	Knockout study	No change baseline sensitivity (cold)	Mouse	Knowlton et al.	2010	https://doi.org/10.1016/j.pain.2010.05.021
Trpa1	Transient receptor potential ankyrin 1	Ion channel	Knockout study	Decreased baseline sensitivity (mechanical and cold) Decreased inflammatory sensitivity (mustard oil, bradykinin)	Mouse	Kwan et al.	2006	https://doi.org/10.1016/j.neuron.2006.03.042
Trpa1	Transient receptor potential ankyrin 1	Ion channel	1) Conditional knockout study 2) Pharmacological study PTRPA antagonists HC-030031 and A967079	1/2) Decreased chemical sensitivity (GTN; mechanical) – migraine model (w/ NO)	Mouse	Marone et al.	2018	https://doi.org/10.1093/brain/awy177
Trpa1	Transient receptor potential ankyrin 1	Ion channel	Pharmacological study Trpa1 antagonist HC-030031	Decreased neuropathic sensitivity (oxaliplatin; mechanical and cold)	Rat	Nassini et al.	2011	https://doi.org/10.1016/j.pain.2011.02.051
Trpa1	Transient receptor potential ankyrin 1	Ion channel	Knockout study	Decreased neuropathic sensitivity (oxaliplatin; mechanical and cold) Decreased neuropathic sensitivity (cisplatin; mechanical)	Mouse	Nassini et al.	2011	https://doi.org/10.1016/j.pain.2011.02.051
Trpa1	Transient receptor potential ankyrin 1	Ion channel	1) Knockout study 2) Pharmacological study TRPA1 antagonist HC-030031	1/2) Decreased chemical sensitivity (xylene, toluene; licking)	Mouse	Norões et al.	2019	https://doi.org/10.1016/j.ejphar.2019.172460
Trpa1	Transient receptor potential ankyrin 1	Ion channel	Knockout study	Decreased inflammatory sensitivity (mustard oil)	Mouse	Oliveira et al.	2014	https://doi.org/10.1523/jneurosci.5387-13.2014
Trpa1	Transient receptor potential ankyrin 1	Ion channel	1) Knockout study 2) Pharmacological study Trpa1 antagonist HC-030031	1/2) Decreased nociceptive response (safranal)	Mouse	Puma et al.	2019	https://doi.org/10.1111/jcmm.14099
Trpa1	Transient receptor potential ankyrin 1	Ion channel	Knockout study	Decreased inflammatory sensitivity (MSU; licking/flicking paw and cold) – gout model	Mouse	Trevisan et al.	2013	https://doi.org/10.1002/art.38112
Trpa1	Transient receptor potential ankyrin 1	Ion channel	Pharmacological study* Trpa1 antagonists camphor and HC-030031 *Associated with knockout study	Decreased inflammatory sensitivity (MSU; licking/flicking paw and cold) – gout model	Rat	Trevisan et al.	2013	https://doi.org/10.1002/art.38112
Trpa1	Transient receptor potential ankyrin 1	Ion channel	Knockout study	Decreased inflammatory sensitivity (MSU; mechanical) – gout model	Mouse	Trevisan et al.	2014	https://doi.org/10.1016/j.freeradbiomed.2014.04.021
Trpc5	Transient receptor potential canonical 5	Ion channel	1) Knockout study 2) Pharmacological study Trpc5 antagonist ML204	1/2) Increased inflammatory sensitivity (CFA; mechanical and thermal) – arthritis model	Mouse	Alawi et al.	2017	https://doi.org/10.1136/annrheumdis-2015-208886
Trpc5	Transient receptor potential canonical 5	Ion channel	1) Knockout study 2) Pharmacological study Inhibition via TRPC5 inhibitor AC1903	1) No change inflammatory sensitivity (CFA; thermal) 1) Decreased neuropathic sensitivity (SNI; cold) 1/2) Decreased inflammatory sensitivity (CFA; mechanical) 1/2) Decreased postoperative sensitivity (incision; mechanical) 1/2) Decreased neuropathic sensitivity (paclitaxel; mechanical) 1/2) No change neuropathic sensitivity (SNI; mechanical) 2) No change inflammatory sensitivity (CFA; mechanical…	Mouse	Sadler et al.	2021	https://doi.org/10.1126/scitranslmed.abd7702
Trpc5	Transient receptor potential canonical 5	Ion channel	Knockout study	Increased neuropathic sensitivity (PMNX; mechanical) Increased inflammatory sensitivity (MIA; mechanical) – correlated w/ c-FOS expression	Mouse	Valente et al.	2020	https://doi.org/10.1016/j.ocarto.2020.100119
Trpm2	Transient receptor potential melastatin 2	Ion channel	Knockout study	No change baseline sensitivity (mechanical and thermal) Decreased inflammatory sensitivity (formalin) Decreased inflammatory sensitivity (carrageenan; mechanical and thermal) Decreased neuropathic sensitivity (SNI; mechanical and thermal)	ouse	Haraguchi et al.	2012	https://doi.org/10.1523/jneurosci.4703-11.2012
Trpm8	Transient receptor potential cation channel, subfamily M, member 8	Ion channel	Knockout study	Decreased baseline sensitivity (cold) No change baseline sensitivity (mechanical and thermal)	Mouse	Bautista et al.	2007	https://doi.org/10.1038/nature05910
Trpm8	Transient receptor potential cation channel, subfamily M, member 8	Ion channel	Knockout study	Decreased TRPM8 agonist response (icilin-induced jumping) Decreased baseline sensitivity (cold) Decrease neuropathic sensitivity (CCI; cold) No change baseline senstivity (thermal) No change neuropathic sensitivity (CCI; mechanical)	Mouse	Colburn et al.	2007	https://doi.org/10.1016/j.neuron.2007.04.017
Trpm8	Transient receptor potential cation channel, subfamily M, member 8	Ion channel	Knockout study	No change baseline sensitivity (thermal) Decreased baseline senstivity (cold)	Mouse	Dkhaka et al.	2007	https://doi.org/10.1016/j.neuron.2007.02.024
Trpm8	Transient receptor potential cation channel, subfamily M, member 8	Ion channel	Knockout study	Decreased baseline sensitivity (cold, icillin)	Mouse	Knowlton et al.	2010	https://doi.org/10.1016/j.pain.2010.05.021
Trpv1	Transient receptor potential cation channel, subfamily 5, member 1	Ion channel	Knockout study	Decreased neuropathic sensitivity (incision; thermal) No change neuropathic sensitivity (incision; mechanical)	Mouse	Barabas et Stucky	2013	https://doi.org/10.1186/1744-8069-9-9
Trpv1	Transient receptor potential cation channel, subfamily 5, member 1	Ion channel	Knockout study	Increased neuropathic sensitivity (streptozotocin, cisplantin; mechanical) Decreased acute nociceptive sensitivity (heat-induced mechanical and thermal)	Mouse	Bolcskei et al.	2005	https://doi.org/10.1016/j.pain.2005.06.024
Trpv1	Transient receptor potential cation channel, subfamily 5, member 1	Ion channel	Knockout study	No change baseline sensitivity (mechanical) Decreased baseline sensitivity (thermal) – only at higher intensity, so not insensitive to noxious heat No change inflammatory senstivity (mustard oil, CFA; mechanical) Decreased inflammatory sensitvity (mustard oil, CFA; thermal) No change neuropathic sensitivity (SNI; mechanical and thermal)	Mouse	Caterina et al.	2000	https://doi.org/10.1126/science.288.5464.306
Trpv1	Transient receptor potential cation channel, subfamily 5, member 1	Ion channel	Knockout study	Decreased inflammatory sensitivity (cerulein) – pancreatitis model	Mouse	Ceppa et al.	2010	https://doi.org/10.1152/ajpgi.00433.2009
Trpv1	Transient receptor potential cation channel, subfamily 5, member 1	Ion channel	Knockout study	No change baseline sensitivity (thermal) – non-signifiant decrease in sensitivity Decreased inflammatory sensitivity (carrageenan; thermal) – inflammatory response completely absent	Mouse	Davis et al.	2000	https://doi.org/10.1038/35012076
Trpv1	Transient receptor potential cation channel, subfamily 5, member 1	Ion channel	Knockdown study Truncated C-terminal tail on TRPV1 subunit (scrambled peptide)	Decreased inflammatory sensitivity (MIA; mechanical) – osteoarthritis model Decreased inflammatory sensitivity (carrageenan; thermal)	Mouse	Flynn et al.	2014	https://doi.org/10.1074/jbc.M114.558668
Trpv1	Transient receptor potential cation channel, subfamily 5, member 1	Ion channel	Knockout study	Decreased inflammatory sensitivity (CFA; mechanical and thermal) – gradual suppresion (day 2), so not only pathway	Mouse	Liao et al.	2017	https://doi.org/10.1038/srep42531
Trpv1	Transient receptor potential cation channel, subfamily 5, member 1	Ion channel	Knockout study	Decreased chemical sensitivity (xylene; paw liftings and shakings)	Mouse	Sándor et al.	2009	https://doi.org/10.1016/j.neulet.2009.01.016
Trpv1	Transient receptor potential cation channel, subfamily 5, member 1	Ion channel	Knockout study	Decreased inflammatory sensitivity (CFA; mechanical) Decreased inflammatory sensitivity (mustard oil; thermal) Decreased analgesic response (bradykinin and lipoxygenase agonist-induced arthritis analgesia)	Mouse	Szabo et al.	2005	https://doi.org/10.1124/jpet.104.082487
Trpv4	Transient receptor potential cation channel, subfamily 5, member 4	Ion channel	Knockout study	Decreased inflammatory sensitivity (CRD; EMG responses)	Mouse	Brierley et al.	2008	https://doi.org/10.1053/j.gastro.2008.01.074
Trpv4	Transient receptor potential cation channel, subfamily 5, member 4	Ion channel	Knockout study	Decreased inflammatory sensitivity (cerulein) – pancreatitis model	Mouse	Ceppa et al.	2010	https://doi.org/10.1152/ajpgi.00433.2009
Trpv4	Transient receptor potential cation channel, subfamily 5, member 4	Ion channel	Joint effect study (knockout/pharmacological study) 1) PAR2 in Trpv4 KO 2) 4-alpha-PDD in Trpv4 KO	No change (mechanical) [i.e., decreased sensitivity compared to wild-type]	Mouse	Grant et al.	2007	https://doi.org/10.1113/jphysiol.2006.121111
Trpv4	Transient receptor potential cation channel, subfamily 5, member 4	Ion channel	Knockout study	No change baseline sensitivity (mechanical and thermal) Decreased inflammatory sensativity (MIA; mechanical) – OA model; completely suppressed	Rat	Soga et al.	2021	https://dx.doi.org/10.1097%2FPR9.0000000000000951
Trpv4	Transient receptor potential cation channel, subfamily 5, member 4	Ion channel	Knockout study	Decreased baseline sensitivity (tail pressure) Decreased chemical sensitivit (acid-induced writhing) No change baseline sensitivity (mechanical and heat)	Mouse	Suzuki et al.	2003	https://doi.org/10.1074/jbc.M302561200
Tsc2	Tuberous sclerosis complex 2	Tumor suppressor	Conditional knockout study	No change baseline sensitivity (mechanical and cold) Dereased baseline sensitivity (thermal) Decreased neuropathic sensitivity (CCI; cold)* *Inconsistent results for mechanical	Mouse	Carlin et al.	2018	https://doi.org/10.1523/eneuro.0436-17.2018
Vglut2	Vesicular glutamate transpoter 2	Membrane protein	Knockout study HET only	No change baseline sensitivity (mechanical and thermal) No change inflammatory sensitivity (formalin, carageenan) No change neuroathic sensitivity (SNI; cold) Decreased neuropathic sensitvitiy (SNI; mechanical)	Mouse	Moechars et al.	2006	https://doi.org/10.1523/jneurosci.2556-06.2006
